# Supplementary material for: p53 and p21 Status Influences Cellular Response to Metformin in KRAS-Mutant HCT116 Colorectal Cancer Cells
Source: Curr Issues Mol Biol. 2026 Jul 17;48(7):731. doi: 10.3390/cimb48070731 (PMC13408822; doi:10.3390/cimb48070731)
Supplement: Supplementary file 1 [file cimb-48-00731-s001.zip]

Archive with 3 entries (3 files):
- Supplementary_Figures.pdf
- Supplementary_TableS1.xlsx
- Supplementary_TableS2.xlsx
