# Supplementary material for: p53 and p21 Status Influences Cellular Response to Metformin in KRAS-Mutant HCT116 Colorectal Cancer Cells
Source: Curr Issues Mol Biol. 2026 Jul 17;48(7):731. doi: 10.3390/cimb48070731 (PMC13408822; doi:10.3390/cimb48070731)
Supplement: Supplementary file 1 [file cimb-48-00731-s001.zip › Supplementary_TableS1.xlsx]

## Sheet: Supplementary Table 1
Table S1. Cell cycle distribution analysis by propidium iodide staining in HCT116-WT, HCT116-p53-/- and HCT116-p21-/- cells following metformin treatment at varying concentrations (0, 0.5, 1, 2, 4, and 8 mM) and time points (24, 48 and 72 hours). Percentage of cells in G0/G1, S and G2/M phases were determined after treatment. Values represent the mean of two biological replicates with standard de…
[MET] = Metformin Concentration
SD = Standard Deviation
CV = Coefficent of Variation
T = Treated, UnT = Untreated, C = Control, D = Derivative, WT = Wild-type, KOs = Knockouts
p < 0.05
Cell line	Cell Cycle phase	[Met] (mM)	Treatment (hours)	Sample 1	Sample 2	Average cell (%)	SD	CV (%)	T vs UnT (p-value)	C vs D (p-value)	WT vs KOs (p-value)
HCT116-WT	G0/G1	0	24	46.9	42.5	44.7	3.111	6.96		0.191
HCT116-WT	G0/G1	0.5	24	49	45.5	47.3	2.475	5.232	0.46	0.5
HCT116-WT	G0/G1	1	24	53.6	50	51.8	2.546	4.914	0.13	0.182
HCT116-WT	G0/G1	2	24	59.8	57.6	58.7	1.556	2.65	0.03	0.012
HCT116-WT	G0/G1	4	24	62.4	60.1	61.3	1.626	2.653	0.022	0.013
HCT116-WT	G0/G1	8	24	62.1	63.1	62.6	0.707	1.13	0.016	0.005
HCT116-WT	S	0	24	25.2	30.5	27.9	3.748	13.432		0.579
HCT116-WT	S	0.5	24	25.8	26.8	26.3	0.707	2.689	0.623	0.847
HCT116-WT	S	1	24	22.1	26.7	24.4	3.253	13.331	0.429	0.445
HCT116-WT	S	2	24	19.5	23.8	21.7	3.041	14.012	0.211	0.097
HCT116-WT	S	4	24	15.5	20.2	17.9	3.323	18.566	0.106	0.056
HCT116-WT	S	8	24	14.3	15.8	15.1	1.061	7.024	0.043	0.004
HCT116-WT	G2/M	0	24	30.2	25.5	27.9	3.323	11.912		0.464
HCT116-WT	G2/M	0.5	24	27.7	28.1	27.9	0.283	1.014	0.985	0.967
HCT116-WT	G2/M	1	24	25.5	22.6	24.1	2.051	8.509	0.303	0.298
HCT116-WT	G2/M	2	24	20.8	19.2	20	1.131	5.657	0.087	0.036
HCT116-WT	G2/M	4	24	23	19.7	21.4	2.333	10.904	0.152	0.255
HCT116-WT	G2/M	8	24	24.1	21.8	23	1.626	7.071	0.202	0.319
HCT116-p53-/-	G0/G1	0	24	49.1	41.9	45.5	5.091	11.189		0.419	0.867
HCT116-p53-/-	G0/G1	0.5	24	50.4	43.4	46.9	4.95	10.554	0.807	0.771	0.937
HCT116-p53-/-	G0/G1	1	24	55.5	47.1	51.3	5.94	11.578	0.404	0.513	0.923
HCT116-p53-/-	G0/G1	2	24	65.5	52.8	59.2	8.98	15.169	0.202	0.203	0.951
HCT116-p53-/-	G0/G1	4	24	69.1	52.9	61	11.455	18.779	0.222	0.284	0.978
HCT116-p53-/-	G0/G1	8	24	71	61.1	66.1	7	10.591	0.078	0.102	0.56
HCT116-p53-/-	S	0	24	30.2	30.4	30.3	0.141	0.467		0.009	0.453
HCT116-p53-/-	S	0.5	24	25.7	29.5	27.6	2.687	9.736	0.292	0.6	0.576
HCT116-p53-/-	S	1	24	25.1	28.7	26.9	2.546	9.463	0.2	0.879	0.482
HCT116-p53-/-	S	2	24	19.4	25.6	22.5	4.384	19.485	0.128	0.213	0.843
HCT116-p53-/-	S	4	24	14.8	25.1	20	7.283	36.416	0.182	0.281	0.746
HCT116-p53-/-	S	8	24	13.3	21.5	17.4	5.798	33.323	0.088	0.122	0.63
HCT116-p53-/-	G2/M	0	24	23.6	27.6	25.6	2.828	11.049		0.99	0.542
HCT116-p53-/-	G2/M	0.5	24	25.2	27.1	26.2	1.344	5.128	0.827	0.478	0.213
HCT116-p53-/-	G2/M	1	24	21	24.2	22.6	2.263	10.012	0.362	0.17	0.571
HCT116-p53-/-	G2/M	2	24	16.5	21.6	19.1	3.606	18.881	0.181	0.135	0.756
HCT116-p53-/-	G2/M	4	24	17.1	22	19.6	3.465	17.678	0.196	0.21	0.604
HCT116-p53-/-	G2/M	8	24	16.5	17.5	17	0.707	4.159	0.053	0.047	0.042
HCT116-p21-/-	G0/G1	0	24	43.8	36.8	40.3	4.95	12.282		0.13	0.399
HCT116-p21-/-	G0/G1	0.5	24	42.3	41	41.7	0.919	2.204	0.741	0.05	0.095
HCT116-p21-/-	G0/G1	1	24	47.6	45.8	46.7	1.273	2.725	0.219	0.38	0.127
HCT116-p21-/-	G0/G1	2	24	47.4	54.7	51.1	5.162	10.102	0.167	0.411	0.183
HCT116-p21-/-	G0/G1	4	24	46.1	45.8	46	0.212	0.461	0.248	0.057	0.006
HCT116-p21-/-	G0/G1	8	24	53	50.9	52	1.485	2.856	0.086	0.84	0.012
HCT116-p21-/-	S	0	24	22.8	25.3	24.1	1.768	7.335		0.26	0.324
HCT116-p21-/-	S	0.5	24	21.3	21.7	21.5	0.283	1.316	0.182	0.004	0.012
HCT116-p21-/-	S	1	24	19.9	21.1	20.5	0.849	4.139	0.125	0.012	0.243
HCT116-p21-/-	S	2	24	19.2	22.4	20.8	2.263	10.879	0.251	0.046	0.781
HCT116-p21-/-	S	4	24	18.4	18.8	18.6	0.283	1.521	0.05	0.003	0.781
HCT116-p21-/-	S	8	24	18.1	19.2	18.7	0.778	4.159	0.058	0.005	0.061
HCT116-p21-/-	G2/M	0	24	27.7	37.3	32.5	6.788	20.887		0.293	0.476
HCT116-p21-/-	G2/M	0.5	24	30.2	37.8	34	5.374	15.806	0.829	0.275	0.25
HCT116-p21-/-	G2/M	1	24	27	33.1	30.1	4.313	14.33	0.709	0.359	0.218
HCT116-p21-/-	G2/M	2	24	27.6	22.3	25	3.748	14.991	0.302	0.861	0.216
HCT116-p21-/-	G2/M	4	24	29.6	34.9	32.3	3.748	11.603	0.968	0.101	0.073
HCT116-p21-/-	G2/M	8	24	24.1	29.5	26.8	3.818	14.248	0.409	0.181	0.32
HCT116-WT	G0/G1	0	48	67	68.1	67.6	0.8	1.2		0.007
HCT116-WT	G0/G1	0.5	48	70.1	71.6	70.9	1.1	1.5	0.071	0.003
HCT116-WT	G0/G1	1	48	66.8	67.1	67	0.2	0.3	0.403	0.002
HCT116-WT	G0/G1	2	48	70.3	71.2	70.8	0.6	0.9	0.046	0.001
HCT116-WT	G0/G1	4	48	69.1	69.2	69.2	0.1	0.1	0.101	0.001
HCT116-WT	G0/G1	8	48	67.7	69.1	68.4	1	1.4	0.44	0.003
HCT116-WT	S	0	48	10.7	13.4	12.1	1.9	15.8		0.039
HCT116-WT	S	0.5	48	8.6	9.9	9.3	0.9	9.9	0.203	0.004
HCT116-WT	S	1	48	10.2	11.6	10.9	1	9.1	0.528	0.008
HCT116-WT	S	2	48	9.3	10.9	10.1	1.1	11.2	0.34	0.003
HCT116-WT	S	4	48	10.8	12.6	11.7	1.3	10.9	0.849	0.004
HCT116-WT	S	8	48	11.8	12.5	12.2	0.5	4.1	0.949	0.001
HCT116-WT	G2/M	0	48	22.9	17.9	20.4	3.5	17.3		0.587
HCT116-WT	G2/M	0.5	48	21.3	18.5	19.9	2	9.9	0.878	0.106
HCT116-WT	G2/M	1	48	23	20.6	21.8	1.7	7.8	0.664	0.044
HCT116-WT	G2/M	2	48	20.4	17.4	18.9	2.1	11.2	0.658	0.026
HCT116-WT	G2/M	4	48	18.5	18.6	18.6	0.1	0.4	0.536	0.016
HCT116-WT	G2/M	8	48	20.4	18.4	19.4	1.4	7.3	0.746	0.084
HCT116-p53-/-	G0/G1	0	48	54.1	59.7	56.9	4	7		0.619	0.065
HCT116-p53-/-	G0/G1	0.5	48	47.9	58.2	53.1	7.3	13.7	0.579	0.927	0.076
HCT116-p53-/-	G0/G1	1	48	51	59.7	55.4	6.2	11.1	0.793	0.219	0.117
HCT116-p53-/-	G0/G1	2	48	58.8	64.6	61.7	4.1	6.6	0.356	0.025	0.091
HCT116-p53-/-	G0/G1	4	48	60.5	62.9	61.7	1.7	2.8	0.256	0.009	0.025
HCT116-p53-/-	G0/G1	8	48	57.7	61.8	59.8	2.9	4.9	0.498	0.04	0.057
HCT116-p53-/-	S	0	48	24.9	21	23	2.8	12		0.337	0.044
HCT116-p53-/-	S	0.5	48	26.8	23.9	25.4	2.1	8.1	0.427	0.35	0.01
HCT116-p53-/-	S	1	48	26	21.7	23.9	3	12.7	0.786	0.539	0.029
HCT116-p53-/-	S	2	48	22.1	18.4	20.3	2.6	12.9	0.421	0.059	0.037
HCT116-p53-/-	S	4	48	20.9	18.7	19.8	1.6	7.9	0.295	0.02	0.029
HCT116-p53-/-	S	8	48	21.7	19.7	20.7	1.4	6.8	0.413	0.021	0.015
HCT116-p53-/-	G2/M	0	48	22.4	19.4	20.9	2.1	10.1		0.549	0.88
HCT116-p53-/-	G2/M	0.5	48	26.7	17.9	22.3	6.2	27.9	0.792	0.753	0.655
HCT116-p53-/-	G2/M	1	48	24.5	18.5	21.5	4.2	19.7	0.875	0.173	0.934
HCT116-p53-/-	G2/M	2	48	20.1	17	18.6	2.2	11.8	0.39	0.026	0.886
HCT116-p53-/-	G2/M	4	48	19.6	18.4	19	0.8	4.5	0.361	0.028	0.533
HCT116-p53-/-	G2/M	8	48	21.4	18.5	20	2.1	10.3	0.694	0.159	0.784
HCT116-p21-/-	G0/G1	0	48	42.9	55.9	49.4	9.2	18.6		0.295	0.109
HCT116-p21-/-	G0/G1	0.5	48	39	54.4	46.7	10.9	23.3	0.814	0.467	0.089
HCT116-p21-/-	G0/G1	1	48	42.4	51	46.7	6.1	13	0.762	0.867	0.042
HCT116-p21-/-	G0/G1	2	48	38.5	45.3	41.9	4.8	11.5	0.414	0.681	0.014
HCT116-p21-/-	G0/G1	4	48	49.1	36.9	43	8.6	20.1	0.547	0.516	0.05
HCT116-p21-/-	G0/G1	8	48	50.7	34.2	42.5	11.7	27.5	0.576	0.498	0.088
HCT116-p21-/-	S	0	48	19.3	18.8	19.1	0.4	1.9		0.37	0.036
HCT116-p21-/-	S	0.5	48	19.3	16.4	17.9	2.1	11.5	0.5	0.074	0.032
HCT116-p21-/-	S	1	48	19	16.5	17.8	1.8	10	0.415	0.041	0.041
HCT116-p21-/-	S	2	48	21.5	17.5	19.5	2.8	14.5	0.844	0.057	0.049
HCT116-p21-/-	S	4	48	18.4	24.7	21.6	4.5	20.7	0.512	0.186	0.095
HCT116-p21-/-	S	8	48	17.6	25.2	21.4	5.4	25.1	0.6	0.234	0.136
HCT116-p21-/-	G2/M	0	48	32.4	25.3	28.9	5	17.4		0.198	0.191
HCT116-p21-/-	G2/M	0.5	48	36.4	29.3	32.9	5	15.3	0.509	0.128	0.077
HCT116-p21-/-	G2/M	1	48	32.5	32.5	32.5	0	0	0.412	0.012	0.012
HCT116-p21-/-	G2/M	2	48	34.6	37.8	36.2	2.3	6.3	0.2	0.07	0.016
HCT116-p21-/-	G2/M	4	48	26.2	39.1	32.7	9.1	27.9	0.657	0.364	0.16
HCT116-p21-/-	G2/M	8	48	25.9	39.1	32.5	9.3	28.7	0.674	0.315	0.189
HCT116-p21-/- 72h treatment in comparison to its 24 and 48h treatment
Cell line	Cell Cycle phase	[Met] (mM)	Treatment (hours)	Sample 1	Sample 2	Average cell (%)	SD	CV (%)	T vs UnT (p-value)	24h vs 48 (p-value)	24h vs 72h (p-value)
HCT116-p21-/-	G0/G1	0	72	59.6	56.3	57.95	2.33	4.03		0.343	0.045
HCT116-p21-/-	G0/G1	0.5	72	56.9	58.9	57.9	1.41	2.44	0.982	0.581	0.005
HCT116-p21-/-	G0/G1	1	72	53	59.2	56.1	4.38	7.81	0.651	1	0.1
HCT116-p21-/-	G0/G1	2	72	47	42.1	44.55	3.46	7.78	0.045	0.208	0.277
HCT116-p21-/-	G0/G1	4	72	31.4	39.3	35.35	5.59	15.8	0.034	0.677	0.115
HCT116-p21-/-	G0/G1	8	72	34.4	40.5	37.45	4.31	11.52	0.027	0.372	0.046
HCT116-p21-/-	S	0	72	13.6	18.5	16.05	3.46	21.59		0.059	0.101
HCT116-p21-/-	S	0.5	72	14.5	15.5	15	0.71	4.71	0.715	0.13	0.007
HCT116-p21-/-	S	1	72	15	10.4	12.7	3.25	25.61	0.424	0.186	0.082
HCT116-p21-/-	S	2	72	14.8	10.6	12.7	2.97	23.38	0.408	0.662	0.092
HCT116-p21-/-	S	4	72	20.4	18.2	19.3	1.56	8.06	0.35	0.449	0.595
HCT116-p21-/-	S	8	72	22	19.7	20.85	1.63	7.8	0.218	0.548	0.227
HCT116-p21-/-	G2/M	0	72	23.6	24.8	24.2	0.85	3.51		0.603	0.228
HCT116-p21-/-	G2/M	0.5	72	25.2	25.6	25.4	0.28	1.11	0.198	0.846	0.152
HCT116-p21-/-	G2/M	1	72	28	30.4	29.2	1.7	5.81	0.065	0.506	0.82
HCT116-p21-/-	G2/M	2	72	34.6	47.3	40.95	8.98	21.93	0.12	0.068	0.146
HCT116-p21-/-	G2/M	4	72	44	42.4	43.2	1.13	2.62	0.003	0.959	0.058
HCT116-p21-/-	G2/M	8	72	38.5	39.8	39.15	0.92	2.35	0.003	0.508	0.047
