# Supplementary material for: p53 and p21 Status Influences Cellular Response to Metformin in KRAS-Mutant HCT116 Colorectal Cancer Cells
Source: Curr Issues Mol Biol. 2026 Jul 17;48(7):731. doi: 10.3390/cimb48070731 (PMC13408822; doi:10.3390/cimb48070731)
Supplement: Supplementary file 1 [file cimb-48-00731-s001.zip › Supplementary_TableS2.xlsx]

## Sheet: Significant_DEGs
Table S2. List of significant DEGs identified by RNA sequencing in HCT116-WT, HCT116-p53-/- and HCT116-p21-/- cells following metformin treatment (4 mM, 48h). Genes with adjusted p < 0.05 and |log2 fold change| ≥ 1 were considered significantly differentially expressed.
Regulation	Ensembl ID	log2 Fold Change	Adj.Pval	Symbol	Chr	Type	Control_1	Control_2_1	Treated_1	Treated_2_1	Cell line
Up	ENSG00000261771	9.09678	3.12e-08	DNAAF4-CCPG1	15q21.3	lncRNA	2	2	6.51866	6.52564	HCT116-WT
Up	ENSG00000288622	8.72562	2.1e-07	PDCD6-AHRR	5p15.33	protein_coding	2	2	5.865	6.42503	HCT116-WT
Up	ENSG00000281991	7.99625	8.84e-06	TMEM265	16p11.2	protein_coding	2	2	6.01226	4.64974	HCT116-WT
Up	GENE:ENSG00000265399	7.23301	0.000147	NA	NANA	NA	2	2	4.96076	4.64974	HCT116-WT
Up	GENE:ENSG00000235007	7.20645	0.000161	NA	NANA	NA	2	2	4.86065	4.71937	HCT116-WT
Up	ENSG00000242220	7.1237	0.000231	TCP10L	21q22.11	protein_coding	2	2	4.51034	4.91013	HCT116-WT
Up	GENE:ENSG00000268713	6.68932	0.000121	NA	NANA	NA	2	2.31503	5.89061	5.27637	HCT116-WT
Up	GENE:ENSG00000285920	6.54713	0.00194	NA	NANA	NA	2	2	3.95261	4.4995	HCT116-WT
Up	ENSG00000270136	6.3294	0.00392	MICOS10-NBL1	1p36.13	protein_coding	2	2	4.21837	3.92332	HCT116-WT
Up	GENE:ENSG00000248751	6.12941	0.00846	NA	NANA	NA	2	2	3.20469	4.41807	HCT116-WT
Up	ENSG00000276027	5.97496	0.0133	RNU12	22q13.2	snRNA	2	2	3.03133	4.33177	HCT116-WT
Up	EFNA4-EFNA3	5.80218	0.0181	NA	NANA	NA	2	2	3.8519	3.517	HCT116-WT
Up	ENSG00000185860	5.80218	0.0181	CCDC190	1q23.3	protein_coding	2	2	3.8519	3.517	HCT116-WT
Up	ENSG00000187902	5.55573	0.0394	SHISA7	19q13.42	protein_coding	2	2	4.04674	2.69657	HCT116-WT
Up	GENE:ENSG00000268400	5.31736	0.00958	NA	NANA	NA	2.25716	2	4.21837	4.57658	HCT116-WT
Up	ENSG00000148346	4.67316	3.55e-10	LCN2	9q34.11	protein_coding	3.11819	2.57344	6.22854	6.75849	HCT116-WT
Up	GENE:ENSG00000286743	4.64535	0.00426	NA	NANA	NA	2.25716	2.31503	5.22515	3.80017	HCT116-WT
Up	ENSG00000262772	4.31055	0.0132	LINC01977	17q25.3	lncRNA	2.47534	2	4.1351	4.57658	HCT116-WT
Up	ENSG00000173567	4.26124	0.0124	ADGRF3	2p23.3	protein_coding	2	2.57344	4.6368	4.14195	HCT116-WT
Up	ENSG00000134489	4.15039	0.0181	HRH4	18q11.2	protein_coding	2.25716	2.31503	4.6368	3.80017	HCT116-WT
Up	ENSG00000175197	4.13802	1.17e-199	DDIT3	12q13.3	protein_coding	7.79284	7.48163	11.8531	11.6668	HCT116-WT
Up	ENSG00000116183	4.12832	9.97e-05	PAPPA2	1q25.2	protein_coding	2.83228	2.31503	5.18432	5.52996	HCT116-WT
Up	GENE:ENSG00000261147	3.97935	0.0309	NA	NANA	NA	2	2.57344	4.57496	3.66552	HCT116-WT
Up	GENE:ENSG00000267127	3.97645	0.0351	NA	NANA	NA	2.47534	2	3.95261	4.23998	HCT116-WT
Up	GENE:ENSG00000250906	3.89928	0.0426	NA	NANA	NA	2.47534	2	4.04674	4.03677	HCT116-WT
Up	ENSG00000229656	3.81772	0.000876	ITGB1-DT	10p11.22	lncRNA	2.83228	2.31503	4.80786	5.32185	HCT116-WT
Up	ENSG00000134548	3.74574	1.67e-06	SPX	12p12.1	protein_coding	3.24237	2.79253	6.05819	5.81082	HCT116-WT
Up	ENSG00000142871	3.66452	4.15e-73	CCN1	1p22.3	protein_coding	6.03692	6.19586	9.73411	9.66329	HCT116-WT
Up	GENE:ENSG00000286404	3.60024	0.024	NA	NANA	NA	2.47534	2.31503	3.95261	4.57658	HCT116-WT
Up	ENSG00000183230	3.56626	0.0239	CTNNA3	10q21.3	protein_coding	2.25716	2.57344	4.4427	4.14195	HCT116-WT
Up	ENSG00000174226	3.51878	0.0035	SNX31	8q22.3	protein_coding	2.66482	2.57344	4.57496	5.07858	HCT116-WT
Up	ICA1-AS1	3.42154	0.0232	NA	NANA	NA	2.83228	2	4.29708	4.57658	HCT116-WT
Up	ENSG00000262862	3.3873	2.42e-06	KRTAP2-3	CHR_HSCHR17_4_CTG4	protein_coding	3.3567	3.30113	6.38088	5.67722	HCT116-WT
Up	GENE:ENSG00000273541	3.35332	0.00523	NA	NANA	NA	2	3.30113	5.05438	4.96849	HCT116-WT
Up	GENE:ENSG00000260633	3.26987	0.00228	NA	NANA	NA	2.9823	2.57344	5.09901	4.96849	HCT116-WT
Up	ENSG00000122733	3.14532	0.000439	PHF24	9p13.3	protein_coding	3.11819	2.98269	5.30351	5.49067	HCT116-WT
Up	ENSG00000162772	3.10379	8.19e-60	ATF3	1q32.3	protein_coding	6.80359	7.0215	10.1265	9.79813	HCT116-WT
Up	GENE:ENSG00000278493	3.08887	0.00337	NA	NANA	NA	3.11819	2.57344	5.05438	5.02459	HCT116-WT
Up	GENE:ENSG00000288833	3.04399	0.0227	NA	NANA	NA	2.83228	2.57344	5.22515	3.66552	HCT116-WT
Up	ENSG00000119508	3.03034	9.62e-09	NR4A3	9q31.1	protein_coding	3.97337	4.0609	6.85421	6.50607	HCT116-WT
Up	ENSG00000124225	2.9904	0.000213	PMEPA1	20q13.31	protein_coding	3.24237	3.30113	5.78532	5.40873	HCT116-WT
Up	ENSG00000183696	2.94865	1e-76	UPP1	7p12.3	protein_coding	7.39149	7.46579	10.2528	10.4363	HCT116-WT
Up	ENSG00000078401	2.92152	0.00694	EDN1	6p24.1	protein_coding	2.9823	2.79253	4.91157	4.91013	HCT116-WT
Up	ENSG00000138166	2.92022	2.56e-239	DUSP5 ENSG00000138166	10q25.2	protein_coding	11.1971	11.3028	14.1225	14.2133	HCT116-WT
Up	ENSG00000232656	2.89375	1.08e-18	IDI2-AS1	10p15.3	lncRNA	5.26084	5.29061	8.22101	7.81348	HCT116-WT
Up	ENSG00000259884	2.87731	0.028	NR4A1AS	12q13.13	lncRNA	2	3.43736	5.05438	4.4995	HCT116-WT
Up	ENSG00000099250	2.87363	3.21e-24	NRP1	10p11.22	protein_coding	5.47851	5.69574	8.35123	8.352	HCT116-WT
Up	ENSG00000051108	2.84829	3.84e-100	HERPUD1	16q13	protein_coding	8.91655	9.11516	12.0103	11.6816	HCT116-WT
Up	GENE:ENSG00000261114	2.79636	6.65e-09	NA	NANA	NA	4.29351	4.43099	7.09356	6.65566	HCT116-WT
Up	ENSG00000167767	2.77041	1.66e-06	KRT80	12q13.13	protein_coding	3.74049	4.22049	6.55114	6.24785	HCT116-WT
Up	ENSG00000044574	2.76531	4.15e-212	HSPA5	9q33.3	protein_coding	12.4696	12.5262	15.3463	15.1735	HCT116-WT
Up	GENE:ENSG00000259536	2.72657	0.00977	NA	NANA	NA	3.3567	2.57344	4.96076	5.02459	HCT116-WT
Up	ENSG00000129226	2.71378	5.76e-11	CD68	17p13.1	protein_coding	4.89512	4.55599	7.137	7.38034	HCT116-WT
Up	ENSG00000106366	2.70619	1.63e-49	SERPINE1 ENSG00000106366	7q22.1	protein_coding	7.03585	6.97748	9.61625	9.73439	HCT116-WT
Up	ENSG00000099860	2.69746	4.22e-35	GADD45B	19p13.3	protein_coding	6.38561	6.49026	9.03592	9.11671	HCT116-WT
Up	ENSG00000128510	2.68145	2.16e-40	CPA4	7q32.2	protein_coding	6.65508	6.77378	9.40146	9.28977	HCT116-WT
Up	ENSG00000153234	2.67013	3.16e-47	NR4A2	2q24.1	protein_coding	7.57983	7.32357	10.2822	9.89724	HCT116-WT
Up	ENSG00000135480	2.6013	1.39e-18	KRT7	12q13.13	protein_coding	5.59956	5.82557	8.06104	8.36292	HCT116-WT
Up	ENSG00000137193	2.59453	4.93e-47	PIM1	6p21.2	protein_coding	7.10292	7.44977	9.81993	9.86687	HCT116-WT
Up	ENSG00000163545	2.59026	5.66e-10	NUAK2	1q32.1	protein_coding	4.69231	4.828	7.08249	7.23337	HCT116-WT
Up	ENSG00000154764	2.57338	0.0237	WNT7A	3p25.1	protein_coding	3.11819	2.79253	4.57496	4.91013	HCT116-WT
Up	ENSG00000173846	2.55335	7.07e-34	PLK3	1p34.1	protein_coding	6.70989	7.17557	9.35622	9.57212	HCT116-WT
Up	GENE:ENSG00000284747	2.48325	2.37e-07	NA	NANA	NA	4.34982	4.67102	6.71779	6.82317	HCT116-WT
Up	GENE:ENSG00000257298	2.4658	1.22e-09	NA	NANA	NA	5.0044	4.828	7.10454	7.33669	HCT116-WT
Up	ARHGAP11A-SCG5	2.462	0.00784	NA	NANA	NA	3.56132	2.98269	5.26487	5.13063	HCT116-WT
Up	ENSG00000285815	2.45394	0.00315	GET1-SH3BGR	21q22.2	protein_coding	3.11819	4.0609	5.05438	6.09904	HCT116-WT
Up	ENSG00000163520	2.45361	0.0249	FBLN2	3p25.1	protein_coding	3.3567	2.79253	4.4427	5.22941	HCT116-WT
Up	ENSG00000123358	2.45252	5.4e-12	NR4A1	12q13.13	protein_coding	5.50355	5.05677	7.71183	7.55239	HCT116-WT
Up	ENSG00000249992	2.42339	8.51e-09	TMEM158	3p21.31	protein_coding	4.69231	5.01382	7.11544	7.09613	HCT116-WT
Up	ENSG00000288455	2.42286	1.6e-32	SEMA7A	CHR_HG2198_PATCH	protein_coding	6.85313	6.93207	9.16745	9.37585	HCT116-WT
Up	ENSG00000114019	2.42102	4.15e-42	AMOTL2	3q22.2	protein_coding	7.31577	7.34971	9.63152	9.81215	HCT116-WT
Up	ENSG00000283378	2.40397	0.000588	CNTNAP3C	9q12	protein_coding	4.23491	3.67641	5.41361	6.52564	HCT116-WT
Up	ENSG00000142627	2.40092	7.14e-94	EPHA2	1p36.13	protein_coding	9.41085	9.58556	11.803	11.9795	HCT116-WT
Up	GENE:ENSG00000288258	2.39517	0.00988	NA	NANA	NA	2.66482	4.0609	5.18432	5.60546	HCT116-WT
Up	ENSG00000169429	2.39217	2.08e-15	CXCL8	4q13.3	protein_coding	6.01967	5.77503	8.43194	7.96451	HCT116-WT
Up	ENSG00000250033	2.38522	1.37e-09	SLC7A11-AS1	4q28.3	lncRNA	5.03906	5.36083	7.71183	7.13487	HCT116-WT
Up	ENSG00000188910	2.38165	2.14e-46	GJB3	1p34.3	protein_coding	7.5501	7.54333	9.83814	9.96689	HCT116-WT
Up	ENSG00000114315	2.378	5.07e-40	HES1	3q29	protein_coding	7.77753	7.82995	10.3599	9.92514	HCT116-WT
Up	ENSG00000169991	2.35843	3.05e-65	IFFO2 ENSG00000169991	1p36.13	protein_coding	8.26862	8.42499	10.6364	10.7436	HCT116-WT
Up	ENSG00000130513	2.34465	3.12e-123	GDF15	19p13.11	protein_coding	10.0381	10.1588	12.4195	12.4585	HCT116-WT
Up	ENSG00000166856	2.31555	0.00458	GPR182	12q13.3	protein_coding	3.3567	3.78256	5.54844	5.32185	HCT116-WT
Up	GENE:ENSG00000285569	2.30124	0.00921	NA	NANA	NA	3.11819	3.78256	5.34115	5.22941	HCT116-WT
Up	ENSG00000052802	2.3001	1.14e-86	MSMO1	4q32.3	protein_coding	11.0519	11.0353	13.5111	13.1489	HCT116-WT
Up	GENE:ENSG00000253917	2.2967	0.0496	NA	NANA	NA	3.11819	2.98269	4.91157	4.33177	HCT116-WT
Up	GENE:ENSG00000287715	2.28974	0.0346	NA	NANA	NA	3.46263	2.79253	4.96076	4.71937	HCT116-WT
Up	TICAM2-AS1	2.26966	6.34e-22	NA	NANA	NA	6.66621	6.849	9.17789	8.75572	HCT116-WT
Up	ENSG00000128590	2.26311	3.64e-39	DNAJB9	7q31.1	protein_coding	8.39776	8.50082	10.9368	10.4115	HCT116-WT
Up	ENSG00000159884	2.20902	7.44e-08	CCDC107	9p13.3	protein_coding	5.10598	4.96956	7.17918	7.02916	HCT116-WT
Up	ENSG00000163659	2.20081	7.05e-84	TIPARP	3q25.31	protein_coding	10.6155	10.6915	12.9942	12.6926	HCT116-WT
Up	ENSG00000158246	2.17974	3.17e-13	TENT5B	1p36.11	protein_coding	5.83475	6.63897	8.30912	8.48789	HCT116-WT
Up	ENSG00000185022	2.16178	6.22e-29	MAFF	22q13.1	protein_coding	7.11921	7.36688	9.33306	9.41835	HCT116-WT
Up	GENE:ENSG00000269967	2.15117	0.00232	NA	NANA	NA	3.97337	3.88143	5.51589	5.96212	HCT116-WT
Up	ENSG00000134531	2.14759	1.25e-90	EMP1	12p13.1	protein_coding	9.81629	9.86467	12.0471	11.9151	HCT116-WT
Up	GENE:ENSG00000288721	2.14431	2.08e-08	NA	NANA	NA	5.47851	5.25418	7.62294	7.14756	HCT116-WT
Up	GENE:ENSG00000288710	2.13567	0.000254	NA	NANA	NA	4.50664	4.29413	5.91578	6.63779	HCT116-WT
Up	ENSG00000251201	2.13038	9.54e-44	TMED7-TICAM2	5q22.3	protein_coding	8.71961	8.64499	10.9837	10.594	HCT116-WT
Up	ENSG00000119986	2.11117	3.05e-24	AVPI1	10q24.2	protein_coding	6.9745	7.33234	9.16483	9.30967	HCT116-WT
Up	ENSG00000100311	2.10438	7.59e-09	PDGFB	22q13.1	protein_coding	5.37378	5.49179	7.29878	7.55239	HCT116-WT
Up	GENE:ENSG00000271755	2.09619	1.83e-05	NA	NANA	NA	4.77688	4.61465	6.61399	6.61969	HCT116-WT
Up	ENSG00000283930	2.09339	4.51e-10	PLD5P1	10p11.1	protein_coding	5.55235	5.82557	7.82242	7.55239	HCT116-WT
Up	ENSG00000180667	2.07818	7.21e-52	YOD1	1q32.1	protein_coding	10.26	10.1163	12.4687	12.0266	HCT116-WT
Up	ENSG00000282937	2.06283	0.00121	PRSS22	CHR_HSCHR16_5_CTG1	protein_coding	4.34982	4.1429	5.67173	6.38273	HCT116-WT
Up	ENSG00000215483	2.04569	0.0323	LINC00598	13q14.11	lncRNA	3.74049	3.15067	5.22515	4.91013	HCT116-WT
Up	ENSG00000177483	2.04173	0.000193	RBM44	2q37.3	protein_coding	4.81738	4.22049	6.48543	6.31686	HCT116-WT
Up	ENSG00000137936	2.01526	4.59e-38	BCAR3	1p22.1	protein_coding	8.0267	7.93727	9.98655	9.97759	HCT116-WT
Up	ENSG00000163141	1.99274	0.0341	BNIPL	1q21.3	protein_coding	3.24237	3.78256	5.14229	5.02459	HCT116-WT
Up	ENSG00000177410	1.98972	1.47e-125	ZFAS1	20q13.13	lncRNA	11.8632	11.8189	13.8247	13.8352	HCT116-WT
Up	ENSG00000179094	1.97451	3.52e-19	PER1	17p13.1	protein_coding	7.25809	7.12602	8.91633	9.33761	HCT116-WT
Up	ENSG00000162407	1.95487	9.08e-11	PLPP3 ENSG00000162407	1p32.2	protein_coding	6.00221	5.9897	7.92513	7.83716	HCT116-WT
Up	ENSG00000164949	1.94792	3.5e-49	GEM	8q22.1	protein_coding	9.05212	9.06871	11.1144	10.8743	HCT116-WT
Up	ENSG00000023445	1.9408	9.18e-33	BIRC3	11q22.2	protein_coding	8.22413	8.26482	10.318	10.004	HCT116-WT
Up	ENSG00000259399	1.9388	0.0414	TGIF2-RAB5IF	20q11.23	protein_coding	3.46263	3.67641	4.6368	5.45028	HCT116-WT
Up	EOGT-DT	1.93125	0.00107	NA	NANA	NA	4.93248	4.0609	6.50214	6.09904	HCT116-WT
Up	ENSG00000124145	1.9248	6.43e-68	SDC4	20q13.12	protein_coding	9.88101	10.0907	11.9039	11.9133	HCT116-WT
Up	GENE:ENSG00000261270	1.91059	0.0179	NA	NANA	NA	3.3567	4.36418	5.41361	5.64179	HCT116-WT
Up	ENSG00000131480	1.89782	6.95e-05	AOC2	17q21.31	protein_coding	4.69231	5.17842	6.6594	6.74185	HCT116-WT
Up	ENSG00000185950	1.8916	5.31e-24	IRS2	13q34	protein_coding	7.85739	7.55835	9.69286	9.47983	HCT116-WT
Up	ABTB3	1.88888	1.15e-13	NA	NANA	NA	6.56281	6.66696	8.30912	8.59829	HCT116-WT
Up	ENSG00000115641	1.87652	3.85e-50	FHL2	2q12.2	protein_coding	9.16037	9.38322	11.1815	11.104	HCT116-WT
Up	ENSG00000134107	1.87408	1.45e-53	BHLHE40	3p26.1	protein_coding	9.32743	9.53899	11.3357	11.2691	HCT116-WT
Up	ENSG00000251562	1.86795	8.46e-11	MALAT1	11q13.1	lncRNA	16.3033	15.7861	18.0137	17.8531	HCT116-WT
Up	ENSG00000196878	1.86514	6.36e-32	LAMB3	1q32.2	protein_coding	8.60282	8.91089	10.4563	10.7643	HCT116-WT
Up	ENSG00000122861	1.85531	8.73e-69	PLAU	10q22.2	protein_coding	10.0122	9.99734	11.7954	11.9151	HCT116-WT
Up	GENE:ENSG00000238273	1.85247	0.00417	NA	NANA	NA	4.40401	4.1429	5.78532	6.01846	HCT116-WT
Up	GENE:ENSG00000231104	1.8504	0.0166	NA	NANA	NA	4.17384	3.67641	5.44851	5.56821	HCT116-WT
Up	ENSG00000235487	1.84683	0.0424	PSORS1C1	CHR_HSCHR6_MHC_COX_CTG1	protein_coding	3.56132	3.88143	4.6961	5.60546	HCT116-WT
Up	ENSG00000231663	1.84581	0.0251	COA6-AS1	1q42.2	lncRNA	4.40401	3.30113	5.70098	5.32185	HCT116-WT
Up	ENSG00000013588	1.84001	1.03e-82	GPRC5A	12p13.1	protein_coding	10.6971	10.7409	12.5098	12.6019	HCT116-WT
Up	GENE:ENSG00000272072	1.83945	0.0338	NA	NANA	NA	4.60246	3.15067	6.03541	5.07858	HCT116-WT
Up	ENSG00000197467	1.83936	3.97e-12	COL13A1	10q22.1	protein_coding	6.47693	6.58131	8.16963	8.46273	HCT116-WT
Up	ENSG00000134070	1.82583	1.13e-10	IRAK2	3p25.3	protein_coding	6.27364	6.25237	7.97985	8.08811	HCT116-WT
Up	ENSG00000137449	1.82286	3.65e-07	CPEB2	4p15.32	protein_coding	5.77432	5.58275	7.54445	7.29168	HCT116-WT
Up	ENSG00000196352	1.81998	1.65e-48	CD55	1q32.2	protein_coding	9.62421	9.74176	11.617	11.3673	HCT116-WT
Up	ENSG00000175592	1.80783	2.44e-13	FOSL1	11q13.1	protein_coding	6.77303	6.7478	8.37864	8.67039	HCT116-WT
Up	ENSG00000234741	1.79576	2.22e-93	GAS5	1q25.1	lncRNA	12.555	12.4246	14.3183	14.2542	HCT116-WT
Up	ENSG00000118523	1.79531	0.0001	CCN2	6q23.2	protein_coding	5.10598	4.96956	6.68889	6.72502	HCT116-WT
Up	ENSG00000167996	1.79505	5.66e-108	FTH1	11q12.3	protein_coding	12.9257	12.9148	14.7511	14.6775	HCT116-WT
Up	ENSG00000229300	1.7904	2.5e-79	SNHG32	CHR_HSCHR6_MHC_DBB_CTG1	protein_coding	10.6773	10.6172	12.4192	12.4524	HCT116-WT
Up	ENSG00000280721	1.78893	0.00731	LINC01943	2p11.2	lncRNA	4.69231	3.88143	5.83893	6.01846	HCT116-WT
Up	ENSG00000167779	1.77794	8.06e-19	IGFBP6	12q13.13	protein_coding	7.30868	7.66628	9.25633	9.24029	HCT116-WT
Up	ENSG00000282830	1.7741	2.62e-07	CALB2	CHR_HSCHR16_4_CTG3_1	protein_coding	5.77432	5.77503	7.52822	7.41223	HCT116-WT
Up	ENSG00000145632	1.77381	1.68e-68	PLK2	5q11.2	protein_coding	10.1514	10.1402	11.9411	11.8903	HCT116-WT
Up	ENSG00000180263	1.75644	5.24e-42	FGD6	12q22	protein_coding	8.92584	8.89914	10.6921	10.6284	HCT116-WT
Up	ENSG00000108950	1.7433	2.33e-09	FAM20A	17q24.2	protein_coding	6.16798	6.32443	7.96184	7.90598	HCT116-WT
Up	ENSG00000170325	1.73554	6.52e-28	PRDM10	11q24.3	protein_coding	8.33986	8.23708	10.1062	9.91218	HCT116-WT
Up	ENSG00000141738	1.73415	8.77e-10	GRB7	17q12	protein_coding	6.34463	6.82436	8.12177	8.44229	HCT116-WT
Up	GENE:ENSG00000290569	1.73185	0.0033	NA	NANA	NA	4.60246	4.55599	6.32562	5.90349	HCT116-WT
Up	ENSG00000006327	1.72387	2.23e-38	TNFRSF12A	16p13.3	protein_coding	9.06058	9.2623	10.8025	10.9541	HCT116-WT
Up	ENSG00000269439	1.72334	0.029	PGLS-DT	19p13.11	lncRNA	3.89984	4.0609	5.26487	5.56821	HCT116-WT
Up	7SK_5	1.71643	1.79e-43	NA	NANA	NA	9.64966	9.94687	11.5351	11.4956	HCT116-WT
Up	GENE:ENSG00000241962	1.71397	0.0348	NA	NANA	NA	4.23491	3.78256	5.00833	5.84238	HCT116-WT
Up	ENSG00000099251	1.70392	0.000139	HSD17B7P2	10p11.1	transcribed_unprocessed_pseudogene	5.26084	5.09847	6.77392	6.77493	HCT116-WT
Up	ENSG00000167797	1.70391	0.000461	CDK2AP2	11q13.2	protein_coding	4.93248	5.139	6.77392	6.42503	HCT116-WT
Up	NCAL1	1.70203	4.48e-06	NA	NANA	NA	5.50355	6.03336	7.52004	7.29168	HCT116-WT
Up	ENSG00000132837	1.7019	0.00111	DMGDH	5q14.1	protein_coding	5.45303	4.55599	6.86717	6.42503	HCT116-WT
Up	GENE:ENSG00000257732	1.69758	0.00114	NA	NANA	NA	5.03906	4.67102	6.32562	6.52564	HCT116-WT
Up	ENSG00000162344	1.69466	2.47e-13	FGF19	11q13.3	protein_coding	6.93823	6.93207	8.54512	8.64824	HCT116-WT
Up	ENSG00000139547	1.684	0.0143	RDH16	12q13.3	protein_coding	4.29351	4.22049	5.75775	5.67722	HCT116-WT
Up	GENE:ENSG00000289316	1.67784	2.7e-05	NA	NANA	NA	5.31842	5.92163	7.36423	7.09613	HCT116-WT
Up	ENSG00000168264	1.67566	4.81e-44	IRF2BP2	1q42.3	protein_coding	9.7987	9.83259	11.5982	11.3646	HCT116-WT
Up	ENSG00000172901	1.6678	4.83e-07	LVRN	5q23.1	protein_coding	5.93017	5.96736	7.57636	7.52348	HCT116-WT
Up	ENSG00000164744	1.66721	1.2e-06	SUN3	7p12.3	protein_coding	6.10394	5.77503	7.67546	7.42271	HCT116-WT
Up	ENSG00000128016	1.65741	3.98e-17	ZFP36	19q13.2	protein_coding	7.45704	7.44169	9.11952	9.04732	HCT116-WT
Up	ENSG00000167772	1.65697	6.57e-10	ANGPTL4 ENSG00000167772	19p13.2	protein_coding	6.51436	6.81188	8.15385	8.40579	HCT116-WT
Up	ENSG00000100439	1.64329	7.9e-05	ABHD4	14q11.2	protein_coding	5.64527	5.46015	6.80118	7.38034	HCT116-WT
Up	ENSG00000138271	1.64001	0.00131	GPR87	3q25.1	protein_coding	5.23117	5.01382	6.99073	6.19993	HCT116-WT
Up	ENSG00000058085	1.6254	3.31e-39	LAMC2	1q25.3	protein_coding	9.57338	9.5333	11.0654	11.2764	HCT116-WT
Up	ENSG00000116514	1.61798	8.9e-12	RNF19B	1p35.1	protein_coding	6.92902	6.90882	8.45787	8.55132	HCT116-WT
Up	ENSG00000159479	1.615	4.01e-32	MED8	1p34.2	protein_coding	8.74608	8.8542	10.4072	10.4049	HCT116-WT
Up	ENSG00000167644	1.61276	2.85e-19	C19orf33	19q13.2	protein_coding	7.93765	7.8545	9.39028	9.59314	HCT116-WT
Up	ENSG00000059728	1.6086	3.06e-08	MXD1	2p13.3	protein_coding	6.38561	6.58131	8.21088	7.86047	HCT116-WT
Up	ENSG00000117525	1.60661	1.91e-28	F3	1p21.3	protein_coding	8.6624	8.53159	10.2179	10.1748	HCT116-WT
Up	ENSG00000232442	1.60475	0.000449	MHENCR	20q13.33	lncRNA	5.13831	5.29061	6.64442	6.77493	HCT116-WT
Up	ENSG00000283154	1.60381	1.93e-08	IQCJ-SCHIP1	3q25.32	protein_coding	6.64387	6.28885	8.04402	8.04129	HCT116-WT
Up	ENSG00000113739	1.60097	2.37e-33	STC2 ENSG00000113739	5q35.2	protein_coding	8.95563	8.89026	10.5507	10.4821	HCT116-WT
Up	GENE:ENSG00000269984	1.59754	0.000142	NA	NANA	NA	5.6226	5.69574	7.49521	6.75849	HCT116-WT
Up	GENE:ENSG00000288839	1.59545	0.00679	NA	NANA	NA	4.45624	4.87675	6.14588	6.07268	HCT116-WT
Up	ENSG00000165030	1.59432	2.29e-33	NFIL3	9q22.31	protein_coding	9.04574	9.22278	10.7718	10.6708	HCT116-WT
Up	ENSG00000166478	1.58963	9.65e-30	ZNF143	11p15.4	protein_coding	9.39254	9.14283	10.9612	10.7467	HCT116-WT
Up	ENSG00000166949	1.58786	1.03e-46	SMAD3	15q22.33	protein_coding	9.89409	9.83876	11.4944	11.4054	HCT116-WT
Up	ENSG00000113389	1.58143	0.0082	NPR 3.00	5p13.3	protein_coding	4.64808	4.61465	5.91578	6.17536	HCT116-WT
Up	ENSG00000176142	1.58132	1.12e-32	TMEM39A	3q13.33	protein_coding	9.22578	9.02342	10.7281	10.6806	HCT116-WT
Up	ENSG00000115963	1.58036	2.79e-22	RND3	2q23.3	protein_coding	8.52854	8.69001	10.3297	10.0109	HCT116-WT
Up	ENSG00000157514	1.5725	4.84e-10	TSC22D3	Xq22.3	protein_coding	7.167	6.94356	8.80625	8.36835	HCT116-WT
Up	ENSG00000203875	1.56656	3.99e-56	SNHG5	6q14.3	lncRNA	10.658	10.5512	12.1662	12.1746	HCT116-WT
Up	TBC1D22A-DT	1.56651	0.0357	NA	NANA	NA	4.23491	4.1429	5.64188	5.40873	HCT116-WT
Up	ENSG00000179361	1.56635	0.00109	ARID3B	15q24.1	protein_coding	5.40068	5.139	6.39884	7.02916	HCT116-WT
Up	GENE:ENSG00000254682	1.56023	0.0138	NA	NANA	NA	4.34982	4.828	5.72965	6.22409	HCT116-WT
Up	ENSG00000116717	1.55892	3.31e-24	GADD45A	1p31.3	protein_coding	8.47574	8.43317	10.0758	9.92514	HCT116-WT
Up	ENSG00000274386	1.55703	0.018	TMEM269	1p34.2	protein_coding	4.50664	4.36418	5.83893	5.77856	HCT116-WT
Up	ENSG00000273356	1.55584	0.000168	LINC02019	3p21.2	lncRNA	5.57615	5.46015	7.12626	6.8389	HCT116-WT
Up	ENSG00000150961	1.55313	1.46e-30	SEC24D	4q26	protein_coding	9.17798	9.28053	10.882	10.6597	HCT116-WT
Up	ENSG00000148426	1.5479	7.44e-10	PROSER2	10p14	protein_coding	6.78329	7.06422	8.54512	8.3299	HCT116-WT
Up	ENSG00000162496	1.52206	3.78e-16	DHRS3	1p36.21	protein_coding	7.87668	8.10521	9.36538	9.62525	HCT116-WT
Up	ENSG00000171346	1.51866	3.09e-12	KRT15	17q21.2	protein_coding	7.43769	7.18528	8.8263	8.8046	HCT116-WT
Up	ENSG00000120129	1.5126	5.19e-07	DUSP1	5q35.1	protein_coding	6.45142	6.40973	8.06667	7.70608	HCT116-WT
Up	ENSG00000116604	1.49193	1.55e-10	MEF2D	1q22	protein_coding	7.0947	7.12602	8.4749	8.67039	HCT116-WT
Up	ENSG00000150457	1.48853	6.05e-19	LATS2	13q12.11	protein_coding	8.11057	8.09495	9.59499	9.56031	HCT116-WT
Up	ENSG00000133639	1.48822	7.91e-25	BTG1	12q21.33	protein_coding	8.97589	8.86028	10.5016	10.2909	HCT116-WT
Up	ENSG00000235030	1.48628	4.79e-46	IER3	CHR_HSCHR6_MHC_SSTO_CTG1	protein_coding	10.2545	10.3629	11.7843	11.8003	HCT116-WT
Up	ENSG00000136826	1.48383	1.31e-17	KLF4	9q31.2	protein_coding	7.98731	8.0425	9.53332	9.43138	HCT116-WT
Up	ENSG00000145050	1.48353	1.49e-37	MANF	3p21.2	protein_coding	9.80878	9.86467	11.2418	11.3875	HCT116-WT
Up	GENE:ENSG00000278456	1.47776	0.00266	NA	NANA	NA	5.42709	4.9239	6.62929	6.52564	HCT116-WT
Up	ENSG00000132170	1.4759	2.8e-27	PPARG	3p25.2	protein_coding	8.89068	8.98502	10.4401	10.3702	HCT116-WT
Up	ENSG00000137309	1.47051	1.86e-37	HMGA1	6p21.31	protein_coding	10.8851	11.0586	12.3116	12.5631	HCT116-WT
Up	ENSG00000215717	1.46704	1.71e-22	TMEM167B	1p13.3	protein_coding	9.20303	9.28053	10.8748	10.5044	HCT116-WT
Up	ENSG00000243509	1.46667	7.18e-18	TNFRSF6B	20q13.33	protein_coding	8.71961	8.80782	9.991	10.4233	HCT116-WT
Up	ENSG00000188064	1.46249	0.0401	WNT7B	22q13.31	protein_coding	4.23491	4.61465	5.37783	5.99056	HCT116-WT
Up	ENSG00000100814	1.45523	3.99e-41	CCNB1IP1	14q11.2	protein_coding	10.2554	10.1977	11.7418	11.6135	HCT116-WT
Up	ENSG00000168209	1.45418	6.32e-39	DDIT4	10q22.1	protein_coding	10.5629	10.8123	12.1155	12.1715	HCT116-WT
Up	ENSG00000113369	1.45161	5.34e-39	ARRDC3	5q14.3	protein_coding	10.5644	10.48	12.0714	11.8651	HCT116-WT
Up	ENSG00000067798	1.45011	1.1e-21	NAV3	12q21.2	protein_coding	8.51012	8.4654	9.93517	9.92145	HCT116-WT
Up	ENSG00000099875	1.4479	7.7e-27	MKNK2	19p13.3	protein_coding	9.20112	9.21806	10.5446	10.7519	HCT116-WT
Up	GENE:ENSG00000290971	1.44627	0.0276	NA	NANA	NA	4.50664	4.67102	5.58026	6.12493	HCT116-WT
Up	GENE:ENSG00000286314	1.44578	0.0355	NA	NANA	NA	4.96889	4.0609	6.03541	5.7118	HCT116-WT
Up	GENE:ENSG00000289396	1.44562	0.000226	NA	NANA	NA	5.85435	5.69574	7.3272	6.95892	HCT116-WT
Up	ENSG00000164221	1.44528	1.46e-17	CCDC112	5q22.3	protein_coding	8.14678	8.38764	9.74644	9.65665	HCT116-WT
Up	ENSG00000278788	1.44515	2.99e-07	SBNO2	CHR_HSCHR19_4_CTG2	protein_coding	6.68822	7.15595	8.12177	8.55132	HCT116-WT
Up	GENE:ENSG00000254692	1.44455	0.0303	NA	NANA	NA	4.45624	4.828	5.4826	6.29422	HCT116-WT
Up	ENSG00000255150	1.44404	4.64e-05	EID3	12q23.3	protein_coding	5.98453	5.92163	7.3824	7.29168	HCT116-WT
Up	ENSG00000112715	1.44119	1.13e-20	VEGFA	6p21.1	protein_coding	8.53462	8.6555	10.1102	9.93615	HCT116-WT
Up	ENSG00000165312	1.43322	6.23e-09	OTUD1	10p12.2	protein_coding	7.06977	7.25147	8.74087	8.36835	HCT116-WT
Up	ENSG00000138678	1.43273	1.29e-27	GPAT3	4q21.23	protein_coding	9.27022	9.34692	10.8217	10.6419	HCT116-WT
Up	ENSG00000270194	1.43141	0.0358	GOLGA4-AS1	3p22.2	lncRNA	4.55535	4.36418	5.70098	5.74557	HCT116-WT
Up	ENSG00000182827	1.4287	6.71e-30	ACBD3	1q42.12	protein_coding	10.1444	10.1917	11.7383	11.4309	HCT116-WT
Up	ENSG00000131791	1.42841	1.15e-24	PRKAB2	1q21.1	protein_coding	9.07526	9.04491	10.5785	10.3769	HCT116-WT
Up	ENSG00000006459	1.42683	2.79e-22	KDM7A	7q34	protein_coding	9.7367	9.43297	11.154	10.8638	HCT116-WT
Up	ENSG00000121552	1.42635	1e-16	CSTA	3q21.1	protein_coding	8.12678	8.28753	9.70012	9.5364	HCT116-WT
Up	FAM151B-DT	1.42603	0.0381	NA	NANA	NA	5.50355	3.88143	6.34427	6.09904	HCT116-WT
Up	ENSG00000168811	1.42574	0.00321	IL12A	3q25.33	protein_coding	5.13831	5.29061	6.55114	6.52564	HCT116-WT
Up	ENSG00000260691	1.42418	1.18e-05	ANKRD20A1	9q21.11	protein_coding	6.39902	6.27073	7.91268	7.48401	HCT116-WT
Up	ENSG00000148841	1.42282	6.05e-12	ITPRIP	10q25.1	protein_coding	7.53803	7.54333	8.84279	9.04054	HCT116-WT
Up	ENSG00000148671	1.41552	6.63e-35	ADIRF	10q23.2	protein_coding	10.235	10.2861	11.5627	11.7765	HCT116-WT
Up	ENSG00000115339	1.41481	1.27e-18	GALNT3	2q24.3	protein_coding	8.92352	8.88133	10.4849	10.1083	HCT116-WT
Up	ENSG00000175573	1.4114	0.000716	C11orf68	11q13.1	protein_coding	5.77432	5.77503	6.76009	7.41223	HCT116-WT
Up	ENSG00000105327	1.40708	5.65e-07	BBC3	19q13.32	protein_coding	6.60969	6.95496	7.99763	8.31311	HCT116-WT
Up	ENSG00000082781	1.40638	1.49e-28	ITGB5	3q21.2	protein_coding	9.72478	9.8767	11.0918	11.3092	HCT116-WT
Up	GENE:ENSG00000273184	1.40533	0.00707	NA	NANA	NA	6.00221	4.87675	7.16875	6.52564	HCT116-WT
Up	ENSG00000185043	1.40405	1.53e-18	CIB1	15q26.1	protein_coding	8.55871	8.81096	9.98506	10.1764	HCT116-WT
Up	ENSG00000184009	1.39927	1.24e-61	ACTG1	17q25.3	protein_coding	14.9981	15.0988	16.3955	16.4996	HCT116-WT
Up	ENSG00000187193	1.39912	2.01e-14	MT1X	16q13	protein_coding	7.89098	7.99361	9.25633	9.3946	HCT116-WT
Up	ENSG00000143333	1.39654	0.00103	RGS16	1q25.3	protein_coding	5.37378	5.92163	6.89275	7.08298	HCT116-WT
Up	ENSG00000132470	1.39536	2.58e-20	ITGB4	17q25.1	protein_coding	9.92685	10.2402	11.2683	11.6706	HCT116-WT
Up	ENSG00000112599	1.39109	0.00286	GUCA1B	6p21.1	protein_coding	5.50355	5.17842	6.67422	6.63779	HCT116-WT
Up	ENSG00000067182	1.39047	1.91e-15	TNFRSF1A ENSG00000067182	12p13.31	protein_coding	8.15471	8.03178	9.41697	9.52914	HCT116-WT
Up	ENSG00000126368	1.38561	5.52e-06	NR1D1	17q21.1	protein_coding	6.55085	6.37621	7.67546	7.94283	HCT116-WT
Up	ENSG00000166598	1.38409	8.96e-49	HSP90B1	12q23.3	protein_coding	13.4108	13.5487	14.9476	14.7773	HCT116-WT
Up	ENSG00000185250	1.37722	0.000844	PPIL6	6q21	protein_coding	5.50355	5.82557	7.00253	6.94445	HCT116-WT
Up	GENE:ENSG00000289138	1.37232	0.00925	NA	NANA	NA	5.45303	5.01382	6.82794	6.15037	HCT116-WT
Up	ENSG00000176407	1.37038	4.85e-39	KCMF1	2p11.2	protein_coding	10.2564	10.2541	11.5923	11.6529	HCT116-WT
Up	ENSG00000179833	1.3685	7.06e-41	SERTAD2	2p14	protein_coding	10.7247	10.6509	12.1094	11.998	HCT116-WT
Up	GENE:ENSG00000285130	1.36489	0.0404	NA	NANA	NA	4.69231	4.61465	6.16699	5.49067	HCT116-WT
Up	ENSG00000222041	1.36479	7.31e-11	CYTOR	2p11.2	lncRNA	7.64879	7.43356	8.91944	8.8673	HCT116-WT
Up	ENSG00000186481	1.36369	0.000647	ANKRD20A5P	18p11.21	transcribed_unprocessed_pseudogene	5.89276	5.64035	6.94257	7.19722	HCT116-WT
Up	ENSG00000155252	1.36081	1.01e-12	PI4K2A ENSG00000155252	10q24.2	protein_coding	8.10649	8.59851	9.65413	9.78195	HCT116-WT
Up	ENSG00000105516	1.35821	1.97e-11	DBP	19q13.33	protein_coding	7.64879	8.03178	9.21131	9.17053	HCT116-WT
Up	ENSG00000134539	1.35688	0.0292	KLRD1	12p13.2	protein_coding	5.03906	4.61465	6.36269	5.7118	HCT116-WT
Up	ENSG00000183336	1.35625	0.0421	BOLA2 ENSG00000183336	16p11.2	protein_coding	7.30156	7.05366	7.88747	8.95291	HCT116-WT
Up	ENSG00000143367	1.35007	7.54e-09	TUFT1	1q21.3	protein_coding	7.13531	7.30588	8.61593	8.47285	HCT116-WT
Up	ENSG00000134007	1.34704	0.0424	ADAM20	14q24.2	protein_coding	4.77688	4.43099	5.94051	5.67722	HCT116-WT
Up	ENSG00000145782	1.3441	1.13e-39	ATG12	5q22.3	protein_coding	12.3676	12.3429	13.8203	13.5657	HCT116-WT
Up	ENSG00000109321	1.34016	1.15e-40	AREG ENSG00000109321	4q13.3	protein_coding	11.3321	11.3495	12.7691	12.5834	HCT116-WT
Up	ENSG00000185650	1.3389	4.15e-29	ZFP36L1	14q24.1	protein_coding	10.3874	10.3757	11.8466	11.5753	HCT116-WT
Up	ENSG00000085274	1.33794	3.59e-21	MYNN	3q26.2	protein_coding	9.34831	9.38322	10.8391	10.5397	HCT116-WT
Up	ENSG00000180611	1.33284	1.01e-06	MB21D2	3q29	protein_coding	6.74181	6.94356	8.00937	8.27315	HCT116-WT
Up	ENSG00000120725	1.33244	3.98e-14	SIL1	5q31.2	protein_coding	8.07343	8.18964	9.38128	9.51942	HCT116-WT
Up	ENSG00000144118	1.32767	1.57e-30	RALB	2q14.2	protein_coding	9.82873	9.90782	11.2393	11.1425	HCT116-WT
Up	ENSG00000087086	1.32565	6.24e-58	FTL	19q13.33	protein_coding	13.0372	13.0874	14.3573	14.4175	HCT116-WT
Up	ENSG00000134954	1.32148	5.1e-10	ETS1	11q24.3	protein_coding	7.4698	7.44977	8.77565	8.74741	HCT116-WT
Up	GENE:ENSG00000203546	1.31549	0.0323	NA	NANA	NA	4.89512	4.9239	5.67173	6.44572	HCT116-WT
Up	ENSG00000197461	1.31538	1.11e-08	PDGFA	7p22.3	protein_coding	7.37802	7.19492	8.52073	8.64824	HCT116-WT
Up	ENSG00000141682	1.31414	1.42e-21	PMAIP1 ENSG00000141682	18q21.32	protein_coding	10.4451	10.3073	11.8753	11.4756	HCT116-WT
Up	ENSG00000163235	1.31358	1.7e-37	TGFA ENSG00000163235	2p13.3	protein_coding	10.3933	10.4288	11.7396	11.7038	HCT116-WT
Up	ENSG00000128564	1.3111	0.00124	VGF	7q22.1	protein_coding	5.77432	5.80052	6.84114	7.20937	HCT116-WT
Up	ENSG00000105771	1.31017	3.86e-07	SMG9	19q13.31	protein_coding	7.22083	6.93207	8.22605	8.50771	HCT116-WT
Up	ENSG00000186480	1.30778	6.75e-22	INSIG1	7q36.3	protein_coding	11.1284	11.1624	12.6653	12.1995	HCT116-WT
Up	ENSG00000238917	1.30672	0.0367	SNORD10	17p13.1	snoRNA	4.96889	5.55306	5.64188	7.0428	HCT116-WT
Up	ENSG00000143256	1.30428	1.03e-12	PFDN2 ENSG00000143256	1q23.3	protein_coding	8.83012	9.1577	10.0447	10.5167	HCT116-WT
Up	ENSG00000106080	1.30319	5.32e-17	FKBP14	7p14.3	protein_coding	9.15446	9.22514	10.6617	10.2852	HCT116-WT
Up	ENSG00000011007	1.3015	3.79e-24	ELOA	1p36.11	protein_coding	9.24074	9.2963	10.5647	10.5636	HCT116-WT
Up	ENSG00000153714	1.29852	0.00223	LURAP1L	9p23	protein_coding	5.6676	5.61184	6.76009	6.97324	HCT116-WT
Up	ENSG00000171206	1.29664	1.6e-09	TRIM8	10q24.32	protein_coding	7.80799	7.70729	8.83292	9.22541	HCT116-WT
Up	ENSG00000113734	1.29621	1.98e-12	BNIP1 ENSG00000113734	5q35.1	protein_coding	7.96945	7.93151	9.18826	9.27828	HCT116-WT
Up	ENSG00000225855	1.29235	0.00119	RUSC1-AS1	1q22	lncRNA	5.89276	5.74908	6.91787	7.18496	HCT116-WT
Up	ENSG00000125398	1.29231	1.04e-20	SOX9	17q24.3	protein_coding	9.61849	9.70679	11.0987	10.7838	HCT116-WT
Up	ENSG00000147202	1.29107	1.54e-21	DIAPH2	Xq21.33	protein_coding	9.10828	9.24616	10.5027	10.4207	HCT116-WT
Up	ENSG00000285069	1.29053	0.000598	SESN2	CHR_HSCHR1_8_CTG3	protein_coding	6.08747	5.82557	7.24022	7.16014	HCT116-WT
Up	ENSG00000158604	1.287	4.75e-36	TMED4	7p13	protein_coding	10.4066	10.4061	11.6748	11.707	HCT116-WT
Up	ENSG00000179454	1.28684	3.94e-13	KLHL28	14q21.2	protein_coding	9.29014	9.09727	10.7174	10.1902	HCT116-WT
Up	ENSG00000115648	1.28668	1.08e-10	MLPH	2q37.3	protein_coding	7.99174	7.81127	9.04165	9.30684	HCT116-WT
Up	ENSG00000101782	1.28285	1.42e-27	RIOK3	18q11.2	protein_coding	10.2728	10.1551	11.5894	11.3948	HCT116-WT
Up	ENSG00000274049	1.28101	0.00139	INO80B-WBP1	2p13.1	protein_coding	5.89276	5.69574	6.95476	7.08298	HCT116-WT
Up	ENSG00000164291	1.2794	3.61e-09	ARSK	5q15	protein_coding	7.51974	7.5205	8.88482	8.66599	HCT116-WT
Up	ENSG00000175505	1.27889	0.0164	CLCF1	11q13.2	protein_coding	5.16994	5.05677	6.24848	6.33915	HCT116-WT
Up	ENSG00000147010	1.27562	2.16e-22	SH3KBP1	Xp22.12	protein_coding	9.18767	9.24616	10.4638	10.5093	HCT116-WT
Up	ENSG00000185262	1.27075	0.00124	UBALD2 ENSG00000185262	17q25.1	protein_coding	5.71124	6.09646	7.19982	7.0428	HCT116-WT
Up	ENSG00000151014	1.26963	1.46e-08	NOCT	4q31.1	protein_coding	7.5501	8.12048	9.12762	9.09722	HCT116-WT
Up	ENSG00000157570	1.26879	0.00274	TSPAN18	11p11.2	protein_coding	5.79474	5.58275	6.77392	7.01538	HCT116-WT
Up	ENSG00000116663	1.26821	1.38e-06	FBXO6	1p36.22	protein_coding	7.03585	7.21402	8.15385	8.56084	HCT116-WT
Up	ENSG00000142910	1.26345	3.62e-10	TINAGL1	1p35.2	protein_coding	7.86223	7.87864	8.96235	9.26379	HCT116-WT
Up	ENSG00000011422	1.26155	3.19e-15	PLAUR	19q13.31	protein_coding	8.5437	8.59487	9.72702	9.91218	HCT116-WT
Up	ENSG00000138669	1.26109	0.00222	PRKG2	4q21.21	protein_coding	5.81489	5.77503	7.16875	6.79119	HCT116-WT
Up	ENSG00000153551	1.2589	4.05e-11	CMTM7	3p22.3	protein_coding	7.95591	8.19925	9.22143	9.42618	HCT116-WT
Up	ENSG00000097096	1.25858	2.1e-11	SYDE2	1p22.3	protein_coding	8.04813	7.96007	9.34237	9.15176	HCT116-WT
Up	ENSG00000164236	1.2564	3.14e-12	ANKRD33B	5p15.2	protein_coding	8.16651	8.07941	9.44749	9.28404	HCT116-WT
Up	ENSG00000102554	1.25436	2.46e-12	KLF5	13q22.1	protein_coding	8.63434	8.69001	10.1062	9.67429	HCT116-WT
Up	ENSG00000130733	1.25268	8.5e-09	YIPF2	19p13.2	protein_coding	7.77239	7.51281	8.76531	9.00263	HCT116-WT
Up	ENSG00000172927	1.25138	1.76e-08	MYEOV	11q13.3	protein_coding	7.51359	7.34105	8.6274	8.70083	HCT116-WT
Up	ENSG00000125826	1.25095	2.14e-11	RBCK1	20p13	protein_coding	7.92381	7.9141	9.1543	9.15805	HCT116-WT
Up	ENSG00000125148	1.24598	7.27e-14	MT2A	16q13	protein_coding	8.90485	9.37051	10.3344	10.4504	HCT116-WT
Up	ENSG00000245910	1.244	2.12e-37	SNHG6	8q13.1	lncRNA	11.1106	11.1029	12.4051	12.2906	HCT116-WT
Up	ENSG00000130164	1.24396	1.26e-30	LDLR	19p13.2	protein_coding	10.171	10.2414	11.4277	11.4668	HCT116-WT
Up	ENSG00000128683	1.2437	8.25e-09	GAD1	2q31.1	protein_coding	7.78265	7.48163	8.92875	8.8086	HCT116-WT
Up	ENSG00000186007	1.24191	8.47e-06	LEMD1	1q32.1	protein_coding	6.82361	6.79929	7.89381	8.14615	HCT116-WT
Up	ENSG00000124762	1.24049	1.17e-21	CDKN1A	6p21.2	protein_coding	9.60987	9.69155	10.7769	10.9907	HCT116-WT
Up	ENSG00000163531	1.23903	0.0431	NFASC	1q32.1	protein_coding	4.81738	4.9239	6.14588	5.81082	HCT116-WT
Up	ENSG00000134970	1.23892	0.000133	TMED7	5q22.3	protein_coding	11.5909	11.6122	13.1017	12.5183	HCT116-WT
Up	ENSG00000092871	1.23694	2.49e-12	RFFL	17q12	protein_coding	8.37081	8.52778	9.81492	9.52185	HCT116-WT
Up	ENSG00000167601	1.2367	1.82e-20	AXL	19q13.2	protein_coding	9.1505	9.19662	10.3747	10.4337	HCT116-WT
Up	ENSG00000235307	1.23534	4.38e-31	BRD2	CHR_HSCHR6_MHC_SSTO_CTG1	protein_coding	10.3491	10.3821	11.6445	11.5498	HCT116-WT
Up	ENSG00000258818	1.23345	7.26e-06	RNASE4	14q11.2	protein_coding	7.35068	7.23286	8.78933	8.14615	HCT116-WT
Up	GENE:ENSG00000288698	1.23195	0.0377	NA	NANA	NA	4.69231	5.36083	5.98874	6.36111	HCT116-WT
Up	ENSG00000167110	1.23052	4.1e-20	GOLGA2	9q34.11	protein_coding	9.17408	9.29181	10.4237	10.492	HCT116-WT
Up	ENSG00000164713	1.22782	6.61e-09	BRI3	7q21.3	protein_coding	7.56207	7.54333	8.73382	8.79254	HCT116-WT
Up	ENSG00000165113	1.22752	5.75e-06	GKAP1	9q21.32	protein_coding	6.84336	7.05366	8.26573	8.02075	HCT116-WT
Up	SNORA63_3	1.22513	0.000308	NA	NANA	NA	7.17482	7.16579	7.74731	8.81259	HCT116-WT
Up	ENSG00000114784	1.22469	4.47e-10	EIF1B	3p22.1	protein_coding	7.99174	7.94871	9.31425	9.03372	HCT116-WT
Up	ENSG00000111711	1.22288	9.17e-05	GOLT1B	12p12.1	protein_coding	10.1837	10.2061	11.6702	11.104	HCT116-WT
Up	ENSG00000178607	1.22184	2.82e-10	ERN 1.00	17q23.3	protein_coding	7.97841	8.21355	9.42575	9.17673	HCT116-WT
Up	ENSG00000137801	1.22122	1.47e-10	THBS1	15q14	protein_coding	8.05238	7.89056	9.24644	9.11671	HCT116-WT
Up	ENSG00000070669	1.21994	3.37e-34	ASNS	7q21.3	protein_coding	11.1783	11.277	12.5103	12.3794	HCT116-WT
Up	GENE:ENSG00000269906	1.21959	0.0269	NA	NANA	NA	5.31842	4.9239	6.34427	6.17536	HCT116-WT
Up	ENSG00000113070	1.21687	0.000113	HBEGF	5q31.3	protein_coding	6.46423	6.55159	7.81575	7.54281	HCT116-WT
Up	ENSG00000140743	1.21657	7.66e-15	CDR2	16p12.2	protein_coding	8.77464	9.09727	10.1585	10.1451	HCT116-WT
Up	ENSG00000161243	1.21592	0.00348	FBXO27	19q13.2	protein_coding	5.6226	5.92163	6.93028	6.92984	HCT116-WT
Up	ENSG00000261801	1.2148	0.00176	LOXL1-AS1	15q24.1	lncRNA	5.94852	5.8744	7.04876	7.09613	HCT116-WT
Up	ENSG00000033327	1.21393	0.0274	GAB2	11q14.1	protein_coding	5.31842	4.9239	6.26816	6.24785	HCT116-WT
Up	GENE:ENSG00000286242	1.21186	0.0125	NA	NANA	NA	5.40068	5.36083	6.51866	6.50607	HCT116-WT
Up	ENSG00000210082	1.21093	0.047	MT-RNR2	MT	Mt_rRNA	7.91451	8.73367	9.25879	9.84562	HCT116-WT
Up	ENSG00000125968	1.20985	1.28e-39	ID1	20q11.21	protein_coding	11.5651	11.5082	12.7783	12.7125	HCT116-WT
Up	ENSG00000125746	1.20622	3.09e-18	EML2	19q13.32	protein_coding	9.01994	9.13533	10.2676	10.288	HCT116-WT
Up	ENSG00000092820	1.20469	1.26e-44	EZR	6q25.3	protein_coding	13.9443	14.055	15.1591	15.2496	HCT116-WT
Up	ENSG00000086062	1.20322	2.66e-12	B4GALT1	9p21.1	protein_coding	8.27227	8.44937	9.49209	9.61615	HCT116-WT
Up	ENSG00000132823	1.20291	1.53e-17	OSER1	20q13.12	protein_coding	8.98259	8.92834	10.1399	10.1655	HCT116-WT
Up	ENSG00000168495	1.20191	1.18e-13	POLR3D	8p21.3	protein_coding	8.44699	8.42499	9.64099	9.61615	HCT116-WT
Up	ENSG00000087074	1.19927	5.01e-06	PPP1R15A ENSG00000087074	19q13.33	protein_coding	6.91042	7.0323	8.1904	8.09468	HCT116-WT
Up	ENSG00000065923	1.19859	4.35e-32	SLC9A7	Xp11.3	protein_coding	10.8502	10.7621	12.0453	11.9612	HCT116-WT
Up	ENSG00000136003	1.19806	4.12e-24	ISCU	12q23.3	protein_coding	10.4247	10.2309	11.5977	11.4535	HCT116-WT
Up	ENSG00000233429	1.19702	0.00521	HOTAIRM1	7p15.2	lncRNA	5.81489	5.61184	6.76009	6.94445	HCT116-WT
Up	ENSG00000106089	1.19666	0.0113	STX1A	7q11.23	protein_coding	5.59956	5.58275	6.39884	6.98743	HCT116-WT
Up	ENSG00000151611	1.19456	7.61e-05	MMAA	4q31.21	protein_coding	6.6991	6.56653	7.67546	7.91342	HCT116-WT
Up	ENSG00000156508	1.19311	2.32e-51	EEF1A1	6q13	protein_coding	18.431	18.4323	19.6676	19.5805	HCT116-WT
Up	GENE:ENSG00000244055	1.19304	0.00256	NA	NANA	NA	6.19897	5.8744	7.40034	6.94445	HCT116-WT
Up	ENSG00000165617	1.19292	0.0058	DACT1	14q23.1	protein_coding	5.87368	5.82557	6.64442	7.26864	HCT116-WT
Up	GENE:ENSG00000246477	1.19205	0.00386	NA	NANA	NA	5.73257	5.8744	6.85421	7.01538	HCT116-WT
Up	ENSG00000139174	1.18841	0.00117	PRICKLE1	12q12	protein_coding	6.08747	6.07573	7.21002	7.23337	HCT116-WT
Up	ENSG00000213904	1.18485	0.0102	LIPE-AS1	19q13.2	lncRNA	5.77432	5.4278	6.55114	6.90016	HCT116-WT
Up	ENSG00000182771	1.17669	0.0177	GRID1	10q23.2	protein_coding	5.93017	5.25418	6.4341	7.01538	HCT116-WT
Up	ENSG00000150093	1.1765	1.06e-40	ITGB1	10p11.22	protein_coding	13.9326	13.9462	15.194	15.0329	HCT116-WT
Up	ENSG00000104419	1.17494	3.23e-21	NDRG1	8q24.22	protein_coding	10.1817	10.1226	11.1924	11.4477	HCT116-WT
Up	ENSG00000136603	1.17156	3.53e-18	SKIL	3q26.2	protein_coding	9.4387	9.45921	10.7165	10.5057	HCT116-WT
Up	ENSG00000078081	1.17133	0.00112	LAMP3	3q27.1	protein_coding	6.2293	6.17652	7.46995	7.1726	HCT116-WT
Up	ENSG00000123989	1.16961	1.13e-10	CHPF	2q35	protein_coding	8.94424	9.14033	9.93825	10.4376	HCT116-WT
Up	ENSG00000214174	1.16797	1.44e-08	AMZ2P1	17q24.1	transcribed_unprocessed_pseudogene	7.66552	7.69375	8.84607	8.81657	HCT116-WT
Up	ENSG00000148672	1.16554	2.19e-39	GLUD1	10q23.2	protein_coding	11.9918	11.9698	13.1856	13.1043	HCT116-WT
Up	ENSG00000147854	1.1552	1.6e-19	UHRF2	9p24.1	protein_coding	9.88221	9.94544	11.1808	10.9387	HCT116-WT
Up	ENSG00000124222	1.15407	1.99e-16	STX16	20q13.32	protein_coding	9.34312	9.1478	10.4466	10.3497	HCT116-WT
Up	ENSG00000175061	1.1537	8.75e-48	SNHG29	17p11.2	lncRNA	13.8097	13.7766	14.9457	14.9479	HCT116-WT
Up	ENSG00000118689	1.1499	3.57e-28	FOXO3	6q21	protein_coding	10.5457	10.4859	11.6935	11.6339	HCT116-WT
Up	ENSG00000173482	1.14906	1.1e-10	PTPRM	18p11.23	protein_coding	8.20136	8.15052	9.347	9.28117	HCT116-WT
Up	GENE:ENSG00000289720	1.14787	0.0395	NA	NANA	NA	7.45704	8.25102	8.78251	9.26087	HCT116-WT
Up	GENE:ENSG00000291142	1.14763	0.0407	NA	NANA	NA	5.16994	5.05677	6.1878	6.15037	HCT116-WT
Up	ENSG00000100003	1.14617	6.34e-08	SEC14L2	22q12.2	protein_coding	7.57983	7.78597	8.78933	8.8402	HCT116-WT
Up	ENSG00000186866	1.14434	6.97e-06	POFUT2	21q22.3	protein_coding	7.167	7.57322	8.36042	8.63929	HCT116-WT
Up	ENSG00000128228	1.14305	6.51e-05	SDF2L1	22q11.21	protein_coding	6.72061	6.83673	7.84879	7.93554	HCT116-WT
Up	ENSG00000140950	1.13775	3.5e-15	MEAK7	16q24.1	protein_coding	8.99809	9.13031	10.1319	10.2591	HCT116-WT
Up	ENSG00000162909	1.13736	1.99e-37	CAPN2	1q41	protein_coding	12.1152	12.2128	13.3202	13.2818	HCT116-WT
Up	ENSG00000207166	1.13488	0.00399	SNORA68	19p13.11	snoRNA	6.30245	6.21494	6.94257	7.68012	HCT116-WT
Up	ENSG00000166012	1.13091	6.56e-23	TAF1D	11q21	protein_coding	12.6771	12.5525	13.9029	13.571	HCT116-WT
Up	ENSG00000110888	1.13049	8.56e-16	CAPRIN2	12p11.21	protein_coding	9.26291	9.09984	10.3495	10.2693	HCT116-WT
Up	ENSG00000118503	1.12959	0.0102	TNFAIP3	6q23.3	protein_coding	5.89276	5.55306	6.76009	6.85446	HCT116-WT
Up	ENSG00000107554	1.12958	9.18e-27	DNMBP	10q24.2	protein_coding	10.3671	10.3608	11.496	11.4863	HCT116-WT
Up	ENSG00000013441	1.12787	3.48e-20	CLK1	2q33.1	protein_coding	9.79363	9.8722	11.0269	10.8829	HCT116-WT
Up	ENSG00000197077	1.12728	3.33e-18	KIAA1671	22q11.23	protein_coding	9.82003	9.79345	10.8075	11.0459	HCT116-WT
Up	ENSG00000187720	1.12123	8.89e-13	THSD4	15q23	protein_coding	8.69808	8.61297	9.80317	9.73649	HCT116-WT
Up	ENSG00000110060	1.11988	6.41e-09	PUS3	11q24.2	protein_coding	8.01804	7.9544	9.16745	9.01653	HCT116-WT
Up	ENSG00000186432	1.11975	5.22e-23	KPNA4	3q25.33	protein_coding	10.7789	10.9231	12.0669	11.8656	HCT116-WT
Up	ENSG00000260034	1.1197	0.000141	LCMT1-AS2	16p12.1	lncRNA	6.82361	6.68075	7.7543	7.93554	HCT116-WT
Up	ENSG00000143322	1.11914	1.08e-27	ABL2	1q25.2	protein_coding	10.6362	10.6199	11.7787	11.7107	HCT116-WT
Up	ENSG00000117143	1.1183	3.05e-24	UAP1	1q23.3	protein_coding	10.6355	10.6881	11.8652	11.6843	HCT116-WT
Up	ENSG00000164463	1.11603	1.74e-11	CREBRF	5q35.1	protein_coding	8.85465	8.75664	10.0589	9.75526	HCT116-WT
Up	ENSG00000196950	1.11601	3.28e-21	SLC39A10	2q32.3	protein_coding	11.1759	11.246	12.4716	12.1625	HCT116-WT
Up	ENSG00000160712	1.11498	3.85e-05	IL6R	1q21.3	protein_coding	6.96551	6.90882	8.02101	8.03448	HCT116-WT
Up	ENSG00000105738	1.11458	6.71e-05	SIPA1L3	19q13.13	protein_coding	7.19801	7.15595	7.97985	8.51752	HCT116-WT
Up	ENSG00000171928	1.11398	3.92e-23	TVP23B	17p11.2	protein_coding	10.9633	10.9568	12.1902	11.9431	HCT116-WT
Up	ENSG00000251022	1.1124	5.92e-18	THAP9-AS1	4q21.22	lncRNA	10.1254	10.1314	11.3753	11.0844	HCT116-WT
Up	ENSG00000139725	1.11068	7.71e-06	RHOF	12q24.31	protein_coding	7.54408	8.08461	8.7196	9.11993	HCT116-WT
Up	ENSG00000111276	1.10836	4.71e-14	CDKN1B	12p13.1	protein_coding	9.59101	9.57452	10.8522	10.4982	HCT116-WT
Up	ENSG00000102580	1.1069	1.75e-23	DNAJC3	13q32.1	protein_coding	10.9326	10.9666	12.1639	11.9358	HCT116-WT
Up	ENSG00000162616	1.10603	1.46e-10	DNAJB4	1p31.1	protein_coding	8.91421	8.93986	10.2179	9.80215	HCT116-WT
Up	ENSG00000131620	1.10549	4.76e-10	ANO1	11q13.3	protein_coding	8.19753	8.3579	9.34469	9.40256	HCT116-WT
Up	ENSG00000284925	1.10488	0.00763	GCSAM	CHR_HSCHR3_6_CTG2_1	protein_coding	5.89276	6.01169	7.19982	6.77493	HCT116-WT
Up	ENSG00000250021	1.10449	0.000114	ARPIN-AP3S2 ENSG00000250021	15q26.1	protein_coding	6.83352	7.1159	7.88747	8.21407	HCT116-WT
Up	ENSG00000154217	1.10383	4.4e-16	PITPNC1	17q24.2	protein_coding	9.21065	9.21095	10.2688	10.3497	HCT116-WT
Up	ENSG00000183077	1.10036	4.27e-11	AFMID	17q25.3	protein_coding	8.50703	8.53159	9.52517	9.69388	HCT116-WT
Up	ENSG00000090520	1.09892	1.95e-21	DNAJB11	3q27.3	protein_coding	10.3654	10.2804	11.5028	11.3323	HCT116-WT
Up	ENSG00000104221	1.09762	6.97e-06	BRF2	8p11.23	protein_coding	7.19032	7.34971	8.33266	8.36292	HCT116-WT
Up	ENSG00000099219	1.09672	1.58e-27	ERMP1	9p24.1	protein_coding	10.9751	11.0286	12.1527	12.0386	HCT116-WT
Up	ENSG00000066422	1.0962	8.26e-23	ZBTB11	3q12.3	protein_coding	10.5198	10.5304	11.7049	11.5269	HCT116-WT
Up	ENSG00000137094	1.09417	0.00638	DNAJB5	9p13.3	protein_coding	5.83475	6.11689	6.99073	7.05632	HCT116-WT
Up	ENSG00000205542	1.09301	8.56e-35	TMSB4X	Xp22.2	protein_coding	11.8483	11.8305	12.957	12.9058	HCT116-WT
Up	ENSG00000109929	1.0925	2.74e-16	SC5D	11q23.3	protein_coding	9.88578	9.9195	11.1286	10.8386	HCT116-WT
Up	ENSG00000104689	1.09212	2.64e-18	TNFRSF10A	8p21.3	protein_coding	9.53139	9.52568	10.6116	10.6216	HCT116-WT
Up	ENSG00000278249	1.09095	0.000338	SCARNA2	1p13.3	scaRNA	10.2257	10.5189	11.2224	11.6783	HCT116-WT
Up	ENSG00000104856	1.09092	0.0144	RELB	19q13.32	protein_coding	5.57615	5.96736	6.67422	6.94445	HCT116-WT
Up	ENSG00000079459	1.09006	6.17e-28	FDFT1	8p23.1	protein_coding	11.1705	11.2736	12.358	12.2625	HCT116-WT
Up	ENSG00000163703	1.0899	0.000918	CRELD1	3p25.3	protein_coding	6.34463	6.7478	7.61528	7.60852	HCT116-WT
Up	AKAP17A_1	1.08918	0.00062	NA	NANA	NA	6.82361	6.45858	7.62294	7.80549	HCT116-WT
Up	ENSG00000156171	1.08642	1.52e-14	DRAM2	1p13.3	protein_coding	9.12451	9.17972	10.3002	10.1608	HCT116-WT
Up	ENSG00000164244	1.08019	4.38e-15	PRRC1	5q23.2	protein_coding	10.644	10.6145	11.9015	11.4819	HCT116-WT
Up	ENSG00000141101	1.07876	2.45e-14	NOB1	16q22.1	protein_coding	9.06058	9.19422	10.2216	10.1795	HCT116-WT
Up	ENSG00000130254	1.07862	1.62e-08	SAFB2	19p13.3	protein_coding	8.29037	8.07941	9.15694	9.35686	HCT116-WT
Up	ENSG00000158195	1.07673	3e-18	WASF2	1p36.11	protein_coding	9.76674	9.94687	10.9284	10.935	HCT116-WT
Up	ENSG00000268350	1.07633	0.0177	FAM156A	Xp11.22	protein_coding	5.91159	6.55159	7.69012	6.74185	HCT116-WT
Up	ENSG00000186174	1.0763	1.93e-06	BCL9L	11q23.3	protein_coding	7.71459	7.68693	8.57702	8.93106	HCT116-WT
Up	ENSG00000124370	1.07143	0.00593	MCEE	2p13.3	protein_coding	6.35842	5.89821	7.11544	7.24522	HCT116-WT
Up	ENSG00000120306	1.06915	1.49e-07	CYSTM1	5q31.3	protein_coding	8.04813	7.93151	9.17789	8.90515	HCT116-WT
Up	ENSG00000125733	1.06811	9.72e-15	TRIP10	19p13.3	protein_coding	9.31511	9.43907	10.361	10.5179	HCT116-WT
Up	ENSG00000165813	1.06656	1.07e-16	CCDC186	10q25.3	protein_coding	10.2096	10.2437	11.4299	11.1346	HCT116-WT
Up	ENSG00000122126	1.06527	2.31e-15	OCRL	Xq26.1	protein_coding	9.28474	9.24384	10.305	10.3456	HCT116-WT
Up	ENSG00000168938	1.06389	2.07e-09	PPIC	5q23.2	protein_coding	8.31886	8.59851	9.54949	9.48484	HCT116-WT
Up	ENSG00000112658	1.06361	2.17e-07	SRF	6p21.1	protein_coding	7.76205	7.82995	8.81631	8.87495	HCT116-WT
Up	ENSG00000189283	1.0629	0.0466	FHIT	3p14.2	protein_coding	5.94852	5.05677	6.73203	6.40403	HCT116-WT
Up	ENSG00000146072	1.06228	1.28e-16	TNFRSF21	6p12.3	protein_coding	9.52835	9.55031	10.5406	10.6531	HCT116-WT
Up	ENSG00000123427	1.06172	0.0474	EEF1AKMT3	12q14.1	protein_coding	5.07291	5.69574	6.4341	6.36111	HCT116-WT
Up	ENSG00000272758	1.05993	0.000363	WDR5B-DT	3q21.1	lncRNA	6.68822	6.9205	7.7543	7.92083	HCT116-WT
Up	ENSG00000246859	1.05955	0.000554	STARD4-AS1	5q22.1	lncRNA	6.91042	6.82436	8.11636	7.64477	HCT116-WT
Up	SNORA70_25	1.05946	0.0157	NA	NANA	NA	6.28812	6.59594	6.80118	7.93554	HCT116-WT
Up	ENSG00000285250	1.05939	0.0456	MSRA	CHR_HG76_PATCH	protein_coding	5.10598	5.8744	6.36269	6.67332	HCT116-WT
Up	ENSG00000010818	1.0593	2.48e-11	HIVEP2	6q24.2	protein_coding	8.81019	8.65201	9.82159	9.75111	HCT116-WT
Up	ENSG00000106993	1.05892	2.49e-11	CDC37L1	9p24.1	protein_coding	8.99809	9.1577	10.2651	9.98291	HCT116-WT
Up	ENSG00000111911	1.05768	1.46e-09	HINT3	6q22.32	protein_coding	9.20303	9.26917	10.5141	10.0179	HCT116-WT
Up	ENSG00000126768	1.0556	0.0336	TIMM17B	Xp11.23	protein_coding	5.37378	5.61184	6.53499	6.42503	HCT116-WT
Up	ENSG00000109917	1.05479	2.25e-18	ZPR1	11q23.3	protein_coding	9.81254	9.82018	10.9152	10.8179	HCT116-WT
Up	ENSG00000188643	1.05292	2.76e-08	S100A16	1q21.3	protein_coding	8.48206	8.71368	9.441	9.828	HCT116-WT
Up	ENSG00000112306	1.05262	1.43e-39	RPS12	6q23.2	protein_coding	14.22	14.2671	15.3136	15.2784	HCT116-WT
Up	ENSG00000108474	1.05205	3.32e-06	PIGL ENSG00000108474	17p11.2	protein_coding	7.57983	7.5205	8.66499	8.50278	HCT116-WT
Up	ENSG00000059769	1.05128	4.55e-06	DNAJC25	9q31.3	protein_coding	7.50742	7.60972	8.698	8.47788	HCT116-WT
Up	ENSG00000120254	1.04589	5.96e-21	MTHFD1L	6q25.1	protein_coding	10.3705	10.3501	11.338	11.4681	HCT116-WT
Up	ENSG00000163814	1.04403	6.35e-25	CDCP1	3p21.31	protein_coding	11.3154	11.3925	12.3199	12.4709	HCT116-WT
Up	ENSG00000163155	1.04274	0.0354	LYSMD1	1q21.3	protein_coding	5.42709	5.58275	6.55114	6.40403	HCT116-WT
Up	ENSG00000099999	1.0413	3.1e-05	RNF215	22q12.2	protein_coding	7.28722	7.18528	8.27549	8.24391	HCT116-WT
Up	ENSG00000144959	1.04117	5.24e-10	NCEH1	3q26.31	protein_coding	8.50393	8.46938	9.56746	9.46977	HCT116-WT
Up	ENSG00000167460	1.04069	2.31e-27	TPM4	19p13.12	protein_coding	11.6883	11.8232	12.8297	12.7626	HCT116-WT
Up	ENSG00000066322	1.03818	4.38e-09	ELOVL1 ENSG00000066322	1p34.2	protein_coding	8.36399	8.48125	9.35392	9.54601	HCT116-WT
Up	ENSG00000138674	1.03798	2.88e-18	SEC31A	4q21.22	protein_coding	10.2238	10.1352	11.2973	11.129	HCT116-WT
Up	ENSG00000171345	1.03744	2.09e-28	KRT19	17q21.2	protein_coding	12.7395	12.8402	13.7492	13.9021	HCT116-WT
Up	ENSG00000136908	1.03609	0.00469	DPM2	9q34.11	protein_coding	6.15223	6.32443	7.18953	7.28021	HCT116-WT
Up	ENSG00000162300	1.032	0.0297	ZFPL1	11q13.1	protein_coding	5.45303	6.40973	7.12626	6.82317	HCT116-WT
Up	ENSG00000162924	1.03191	3.65e-08	REL	2p16.1	protein_coding	8.51012	8.74027	9.82326	9.45453	HCT116-WT
Up	ENSG00000116017	1.03167	0.00156	ARID3A	19p13.3	protein_coding	6.4385	6.69441	7.52004	7.61767	HCT116-WT
Up	ENSG00000160961	1.03129	1.87e-05	ZNF333	19p13.12	protein_coding	7.32282	7.43356	8.45358	8.32433	HCT116-WT
Up	ENSG00000111011	1.03112	9.23e-20	RSRC2	12q24.31	protein_coding	10.4974	10.554	11.6417	11.4611	HCT116-WT
Up	ENSG00000001167	1.03062	1e-17	NFYA	6p21.1	protein_coding	10.0509	10.1514	11.204	11.0493	HCT116-WT
Up	ENSG00000156011	1.03044	7.66e-25	PSD3	8p22	protein_coding	11.2143	11.2232	12.3146	12.1773	HCT116-WT
Up	ENSG00000101104	1.03031	0.00311	PABPC1L	20q13.12	protein_coding	6.67726	6.44248	7.29878	7.79747	HCT116-WT
Up	ENSG00000059122	1.02992	2.05e-05	FLYWCH1	16p13.3	protein_coding	7.49499	7.65933	8.39663	8.7681	HCT116-WT
Up	ENSG00000267322	1.02989	0.0351	SNHG22	18q21.1	lncRNA	5.6676	5.61184	6.32562	6.85446	HCT116-WT
Up	ENSG00000284369	1.02969	3.34e-18	COG5	CHR_HG2266_PATCH	protein_coding	10.2508	10.1402	11.2961	11.1481	HCT116-WT
Up	ENSG00000198839	1.0283	2.39e-14	ZNF277	7q31.1	protein_coding	9.65665	9.7839	10.8514	10.6295	HCT116-WT
Up	ENSG00000282873	1.02663	0.000671	BCL7A	CHR_HG2247_PATCH	protein_coding	6.84336	6.72136	7.88747	7.67137	HCT116-WT
Up	GENE:ENSG00000266086	1.02568	0.0255	NA	NANA	NA	9.39922	8.63085	10.0347	10.1372	HCT116-WT
Up	ENSG00000205336	1.02559	0.00675	ADGRG1	16q21	protein_coding	6.25901	6.07573	7.10454	7.20937	HCT116-WT
Up	ENSG00000187735	1.02014	1.47e-24	TCEA1	8q11.23	protein_coding	11.9471	11.9375	13.0568	12.8593	HCT116-WT
Up	ENSG00000133103	1.01918	2.91e-16	COG6	13q14.11	protein_coding	9.71275	9.79187	10.8201	10.713	HCT116-WT
Up	ENSG00000056972	1.01857	0.00475	TRAF3IP2	6q21	protein_coding	6.4123	6.30675	7.50353	7.16014	HCT116-WT
Up	ENSG00000167904	1.01822	1e-12	TMEM68	8q12.1	protein_coding	9.26657	9.39163	10.4325	10.2459	HCT116-WT
Up	ENSG00000108846	1.01799	2.24e-07	ABCC3	17q21.33	protein_coding	8.09006	8.03178	8.96235	9.17053	HCT116-WT
Up	ENSG00000122574	1.01772	7.29e-05	WIPF3	7p14.3	protein_coding	7.13531	7.25147	8.22101	8.15874	HCT116-WT
Up	ENSG00000231259	1.01749	8e-08	ANAPC1P2	2p11.2	unprocessed_pseudogene	8.0396	8.15052	9.08666	9.11671	HCT116-WT
Up	ENSG00000112379	1.01599	7.27e-12	ARFGEF3	6q23.3	protein_coding	9.16627	8.97666	10.1062	10.0671	HCT116-WT
Up	ENSG00000111860	1.01522	4.79e-08	CEP85L	6q22.31	protein_coding	8.57061	8.64146	9.79641	9.39991	HCT116-WT
Up	ENSG00000200488	1.01511	0.0482	RN7SKP203	2p12	misc_RNA	5.83475	5.36083	6.26816	6.8389	HCT116-WT
Up	GENE:ENSG00000291178	1.01437	1.13e-06	NA	NANA	NA	8.06505	7.78597	8.89751	8.97798	HCT116-WT
Up	ENSG00000113811	1.0137	2.81e-11	SELENOK	3p21.1	protein_coding	9.02211	8.90503	10.0433	9.89912	HCT116-WT
Up	ENSG00000196850	1.01329	2.14e-14	PPTC7	12q24.11	protein_coding	9.92916	9.86164	11.0291	10.7705	HCT116-WT
Up	ENSG00000034152	1.01319	9.4e-08	MAP2K3	17p11.2	protein_coding	8.12678	8.19925	9.07274	9.25502	HCT116-WT
Up	ENSG00000004799	1.01189	0.000119	PDK4	7q21.3	protein_coding	7.05291	7.26068	8.16439	8.13346	HCT116-WT
Up	ENSG00000035403	1.01173	3.33e-27	VCL	10q22.2	protein_coding	11.3477	11.3495	12.3389	12.3794	HCT116-WT
Up	ENSG00000175395	1.01069	2.87e-07	ZNF25	10p11.21	protein_coding	7.95137	8.03715	9.0445	8.93838	HCT116-WT
Up	ENSG00000124171	1.01036	2.15e-12	PARD6B	20q13.13	protein_coding	9.72344	9.58373	10.7999	10.5093	HCT116-WT
Up	ENSG00000104881	1.00935	0.00763	PPP1R13L	19q13.32	protein_coding	6.07082	6.32443	7.18953	7.14756	HCT116-WT
Up	ENSG00000178209	1.00872	1.93e-15	PLEC	8q24.3	protein_coding	11.713	11.8982	12.6216	12.9881	HCT116-WT
Up	AKAP17A_2	1.00792	0.000953	NA	NANA	NA	6.93823	6.63897	7.82906	7.73159	HCT116-WT
Up	ENSG00000162729	1.0075	0.00694	IGSF8	1q23.2	protein_coding	6.16798	6.27073	7.11544	7.25698	HCT116-WT
Up	ENSG00000112305	1.0027	0.0237	SMAP1	6q13	protein_coding	6.28812	5.69574	7.17918	6.75849	HCT116-WT
Up	ENSG00000144674	1.00198	6.56e-25	GOLGA4	3p22.2	protein_coding	11.5591	11.635	12.6577	12.5359	HCT116-WT
Down	GENE:ENSG00000260566	-7.76043	9.28e-06	NA	NANA	NA	5.40068	5.82557	2	2	HCT116-WT
Down	ENSG00000272711	-6.79751	0.000425	HK2-DT	2p12	lncRNA	4.60246	4.9239	2	2	HCT116-WT
Down	ENSG00000275758	-6.66334	0.000718	DDTL	CHR_HSCHR22_1_CTG7	protein_coding	4.89512	4.36418	2	2	HCT116-WT
Down	ENSG00000272902	-6.50732	0.00138	TBC1D8-AS1	2q11.2	lncRNA	3.89984	4.96956	2	2	HCT116-WT
Down	GENE:ENSG00000259080	-6.32591	0.00214	NA	NANA	NA	4.45624	4.29413	2	2	HCT116-WT
Down	ENSG00000070601	-6.30287	0.0024	FRMPD1	9p13.2	protein_coding	4.60246	4.0609	2	2	HCT116-WT
Down	ENSG00000101680	-5.92984	0.0074	LAMA1	18p11.31	protein_coding	3.89984	4.22049	2	2	HCT116-WT
Down	ENSG00000164120	-5.88457	0.00846	HPGD	4q34.1	protein_coding	3.82237	4.22049	2	2	HCT116-WT
Down	ENSG00000135312	-5.8742	0.00862	HTR1B	6q14.1	protein_coding	3.89984	4.1429	2	2	HCT116-WT
Down	GENE:ENSG00000285999	-5.82122	0.0104	NA	NANA	NA	4.23491	3.67641	2	2	HCT116-WT
Down	ENSG00000267060	-5.75605	0.0119	PTGES3L	17q21.31	protein_coding	3.89984	3.97395	2	2	HCT116-WT
Down	ENSG00000269054	-5.71013	0.0141	ZNF497-AS1	19q13.43	lncRNA	4.17384	3.56183	2	2	HCT116-WT
Down	CD101-AS1	-5.69832	0.015	NA	NANA	NA	4.23491	3.43736	2	2	HCT116-WT
Down	GENE:ENSG00000267436	-5.58976	0.0195	NA	NANA	NA	4.11006	3.43736	2	2	HCT116-WT
Down	ENSG00000164841	-5.57131	0.0194	TMEM74	8q23.1	protein_coding	3.82237	3.78256	2	2	HCT116-WT
Down	ENSG00000181333	-5.53946	0.0213	HEPHL1	11q21	protein_coding	3.56132	3.97395	2	2	HCT116-WT
Down	ENSG00000205116	-5.53946	0.0213	TMEM88B	1p36.33	protein_coding	3.56132	3.97395	2	2	HCT116-WT
Down	GENE:ENSG00000198211	-5.52067	0.0247	NA	NANA	NA	3.11819	4.22049	2	2	HCT116-WT
Down	ENSG00000158748	-5.51887	0.0239	HTR6	1p36.13	protein_coding	4.11006	3.30113	2	2	HCT116-WT
Down	ENSG00000266921	-5.48603	0.0244	ZNF230-DT	19q13.31	lncRNA	3.89984	3.56183	2	2	HCT116-WT
Down	ENSG00000234390	-5.39529	0.0313	USP27X-DT	Xp11.23	lncRNA	3.97337	3.30113	2	2	HCT116-WT
Down	ENSG00000140285	-5.38458	0.0463	FGF7	15q21.2	protein_coding	4.34982	2.31503	2	2	HCT116-WT
Down	ENSG00000181847	-5.37415	0.0313	TIGIT	3q13.31	protein_coding	3.65368	3.67641	2	2	HCT116-WT
Down	GENE:ENSG00000272070	-5.37415	0.0313	NA	NANA	NA	3.65368	3.67641	2	2	HCT116-WT
Down	ENSG00000166596	-5.35938	0.0325	CFAP52	17p13.1	protein_coding	3.74049	3.56183	2	2	HCT116-WT
Down	GENE:ENSG00000286964	-5.3527	0.0344	NA	NANA	NA	3.24237	3.97395	2	2	HCT116-WT
Down	ENSG00000265692	-5.27596	0.0395	LINC01970	17q25.3	lncRNA	3.74049	3.43736	2	2	HCT116-WT
Down	ENSG00000014257	-5.26883	0.0408	ACP3	3q22.1	protein_coding	3.24237	3.88143	2	2	HCT116-WT
Down	GENE:ENSG00000287016	-5.26883	0.0408	NA	NANA	NA	3.24237	3.88143	2	2	HCT116-WT
Down	ENSG00000175536	-5.26095	0.00767	LIPT2	11q13.4	protein_coding	4.69231	4.67102	2.33454	2	HCT116-WT
Down	GENE:ENSG00000271670	-5.24397	0.0442	NA	NANA	NA	3.89984	3.15067	2	2	HCT116-WT
Down	GENE:ENSG00000287125	-5.24397	0.0442	NA	NANA	NA	3.89984	3.15067	2	2	HCT116-WT
Down	GENE:ENSG00000286427	-5.23677	0.0426	NA	NANA	NA	3.46263	3.67641	2	2	HCT116-WT
Down	FAM88F	-5.22052	0.0441	NA	NANA	NA	3.56132	3.56183	2	2	HCT116-WT
Down	ENSG00000141086	-5.21336	0.048	CTRL	16q22.1	protein_coding	2.9823	3.97395	2	2	HCT116-WT
Down	ENSG00000137674	-5.20407	0.0458	MMP20	11q22.2	protein_coding	3.65368	3.43736	2	2	HCT116-WT
Down	GENE:ENSG00000288961	-5.17981	0.0488	NA	NANA	NA	3.24237	3.78256	2	2	HCT116-WT
Down	ENSG00000204934	-5.16981	0.00942	ATP6V0E2-AS1	7q36.1	lncRNA	4.73522	4.49484	2	2.38993	HCT116-WT
Down	GENE:ENSG00000253190	-5.03127	0.0138	NA	NANA	NA	4.60246	4.36418	2.33454	2	HCT116-WT
Down	GENE:ENSG00000279467	-4.94935	0.0169	NA	NANA	NA	4.73522	4.0609	2	2.38993	HCT116-WT
Down	ENSG00000180616	-4.90657	0.000647	SSTR2	17q25.1	protein_coding	5.34636	5.09847	2.60592	2	HCT116-WT
Down	ENSG00000186765	-4.90569	0.0195	FSCN2	17q25.3	protein_coding	3.82237	4.828	2	2.38993	HCT116-WT
Down	GENE:ENSG00000287064	-4.8835	0.0194	NA	NANA	NA	4.04334	4.67102	2	2.38993	HCT116-WT
Down	ENSG00000148848	-4.84201	0.0242	ADAM12	10q26.2	protein_coding	4.77688	3.67641	2.33454	2	HCT116-WT
Down	GENE:ENSG00000246465	-4.6684	0.0317	NA	NANA	NA	4.17384	4.22049	2.33454	2	HCT116-WT
Down	ENSG00000272805	-4.58334	0.0365	TAS2R10	CHR_HSCHR12_2_CTG2	protein_coding	4.23491	4.0609	2	2.38993	HCT116-WT
Down	ENSG00000118473	-4.56387	0.0401	SGIP1	1p31.3	protein_coding	3.82237	4.36418	2.33454	2	HCT116-WT
Down	ENSG00000095587	-4.55516	0.00283	TLL2	10q24.1	protein_coding	5.03906	4.77755	2.60592	2	HCT116-WT
Down	ENSG00000179058	-4.49741	0.0433	C9orf50	9q34.11	protein_coding	4.11006	4.0609	2	2.38993	HCT116-WT
Down	ENSG00000160505	-4.47745	0.0455	NLRP4	19q13.43	protein_coding	4.23491	3.88143	2	2.38993	HCT116-WT
Down	ENSG00000127863	-4.47368	1.32e-05	TNFRSF19	13q12.12	protein_coding	5.59956	5.92163	2.60592	2.69657	HCT116-WT
Down	ENSG00000174038	-4.47249	0.0456	C9orf131	9p13.3	protein_coding	3.89984	4.22049	2	2.38993	HCT116-WT
Down	ENSG00000171766	-4.44567	0.000251	GATM	15q21.1	protein_coding	5.34636	5.36083	2.60592	2.38993	HCT116-WT
Down	ENSG00000248866	-4.15735	0.0012	USP46-DT	4q12	lncRNA	4.77688	5.3947	2.33454	2.69657	HCT116-WT
Down	ZNF691-DT	-4.10185	0.00159	NA	NANA	NA	5.23117	4.828	2.60592	2.38993	HCT116-WT
Down	GENE:ENSG00000274944	-4.04132	0.0169	NA	NANA	NA	4.45624	4.49484	2.60592	2	HCT116-WT
Down	ENSG00000110436	-4.03211	0.0155	SLC1A2	11p13	protein_coding	4.77688	4.22049	2	2.69657	HCT116-WT
Down	ENSG00000284693	-4.0277	0.0178	LINC02606	1p36.22	lncRNA	4.55535	4.36418	2.60592	2	HCT116-WT
Down	ENSG00000273457	-4.01178	0.0152	TAS2R13	CHR_HSCHR12_2_CTG2	protein_coding	4.40401	4.55599	2.33454	2.38993	HCT116-WT
Down	GENE:ENSG00000253671	-3.96607	5.43e-08	NA	NANA	NA	6.16798	6.61043	2.83425	3.517	HCT116-WT
Down	ENSG00000145029	-3.95106	0.000465	NICN1	3p21.31	protein_coding	5.28992	5.32615	2.33454	2.94933	HCT116-WT
Down	ENSG00000145087	-3.94424	2.08e-05	STXBP5L	3q13.33	protein_coding	6.10394	5.52275	2.33454	3.35142	HCT116-WT
Down	GENE:ENSG00000259529	-3.91294	0.0297	NA	NANA	NA	3.3567	5.05677	2	2.69657	HCT116-WT
Down	ENSG00000170468	-3.89198	2.38e-05	RIOX1 ENSG00000170468	14q24.3	protein_coding	5.55235	5.94468	3.03133	2.69657	HCT116-WT
Down	ENSG00000245105	-3.874	0.0265	A2M-AS1	12p13.31	lncRNA	4.77688	3.88143	2	2.69657	HCT116-WT
Down	ENSG00000180626	-3.84688	2.45e-26	ZNF594	17p13.2	protein_coding	8.14678	8.2088	4.57496	4.57658	HCT116-WT
Down	ENSG00000245522	-3.77593	0.0321	LINC02709	11p15.4	lncRNA	4.60246	3.88143	2.33454	2.38993	HCT116-WT
Down	ENSG00000139351	-3.67494	0.0413	SYCP3	12q23.2	protein_coding	4.40401	4.0609	2	2.69657	HCT116-WT
Down	ENSG00000167131	-3.65454	0.00322	CCDC103	17q21.31	protein_coding	4.55535	5.36083	2.83425	2.38993	HCT116-WT
Down	GENE:ENSG00000275964	-3.6257	0.0443	NA	NANA	NA	4.04334	4.29413	2.33454	2.38993	HCT116-WT
Down	GENE:ENSG00000288933	-3.6257	0.0443	NA	NANA	NA	4.04334	4.29413	2.33454	2.38993	HCT116-WT
Down	GENE:ENSG00000290717	-3.61416	2.68e-11	NA	NANA	NA	6.92902	7.12602	3.35944	4.23998	HCT116-WT
Down	ENSG00000186496	-3.59335	6.71e-05	ZNF396	18q12.2	protein_coding	5.91159	5.49179	2.60592	3.35142	HCT116-WT
Down	ENSG00000148832	-3.58443	0.049	PAOX	10q26.3	protein_coding	3.97337	4.29413	2.33454	2.38993	HCT116-WT
Down	ENSG00000126803	-3.57564	1.78e-05	HSPA2	14q23.3	protein_coding	5.94852	5.74908	3.20469	2.94933	HCT116-WT
Down	ENSG00000170500	-3.54241	6.43e-18	LONRF2	2q11.2	protein_coding	7.77239	7.70053	4.75306	4.03677	HCT116-WT
Down	ENSG00000138741	-3.44996	0.0278	TRPC3	4q27	protein_coding	4.29351	4.61465	2.83425	2	HCT116-WT
Down	ENSG00000181626	-3.41493	0.0258	ANKRD62	18p11.21	protein_coding	4.40401	4.61465	2	2.94933	HCT116-WT
Down	ENSG00000183287	-3.41247	0.00971	CCBE1	18q21.32	protein_coding	4.29351	5.17842	2.83425	2.38993	HCT116-WT
Down	ENSG00000183281	-3.36934	0.00231	PLGLB1	2p11.2	protein_coding	5.34636	5.139	3.35944	2	HCT116-WT
Down	ENSG00000180938	-3.36606	3.06e-13	ZNF572	8q24.13	protein_coding	7.21326	7.34971	4.29708	4.14195	HCT116-WT
Down	ENSG00000176049	-3.35997	0.0141	JAKMIP2	5q32	protein_coding	4.73522	4.72526	3.03133	2	HCT116-WT
Down	SYNM-AS2	-3.35779	0.027	NA	NANA	NA	4.50664	4.36418	2.33454	2.69657	HCT116-WT
Down	ENSG00000124097	-3.3205	0.00402	HMGB1P1	20q13.31	processed_pseudogene	5.07291	5.01382	2.33454	3.16434	HCT116-WT
Down	ENSG00000274089	-3.31904	0.0351	PRIMA1	CHR_HSCHR14_7_CTG1	protein_coding	4.23491	4.61465	2	2.94933	HCT116-WT
Down	GENE:ENSG00000287022	-3.31814	0.0113	NA	NANA	NA	4.93248	4.55599	2.33454	2.94933	HCT116-WT
Down	ENSG00000085552	-3.28526	0.00821	IGSF9	1q23.2	protein_coding	4.81738	5.05677	3.20469	2	HCT116-WT
Down	ENSG00000262911	-3.26608	3.26e-05	DNAJC28	CHR_HSCHR21_4_CTG1_1	protein_coding	5.83475	5.89821	3.35944	3.16434	HCT116-WT
Down	GENE:ENSG00000227733	-3.26279	0.0442	NA	NANA	NA	4.77688	3.67641	2.60592	2.38993	HCT116-WT
Down	ENSG00000153253	-3.25692	0.00627	SCN3A	2q24.3	protein_coding	4.85678	5.01382	3.03133	2.38993	HCT116-WT
Down	ENSG00000226200	-3.23477	4.25e-08	SGMS1-AS1	10q11.23	lncRNA	6.53879	6.59594	3.74364	3.80017	HCT116-WT
Down	ENSG00000168806	-3.21793	1.94e-12	LCMT2	15q15.3	protein_coding	7.20566	7.35832	4.57496	4.03677	HCT116-WT
Down	GENE:ENSG00000275632	-3.19863	0.00286	NA	NANA	NA	5.23117	5.01382	3.03133	2.69657	HCT116-WT
Down	GENE:ENSG00000268858	-3.18802	0.028	NA	NANA	NA	4.29351	4.828	3.03133	2	HCT116-WT
Down	ENSG00000178568	-3.09312	0.0453	ERBB4	2q34	protein_coding	4.96889	3.78256	3.03133	2	HCT116-WT
Down	ENSG00000128408	-3.06241	0.00045	RIBC2	22q13.31	protein_coding	5.55235	5.55306	3.03133	3.35142	HCT116-WT
Down	ENSG00000232485	-3.04682	0.0275	RPL37A-DT	2q35	lncRNA	5.13831	4.1429	3.20469	2	HCT116-WT
Down	ENSG00000124160	-3.03786	4.75e-14	NCOA5	20q13.12	protein_coding	7.51359	7.54333	4.86065	4.4995	HCT116-WT
Down	ENSG00000168497	-3.03194	3.89e-12	CAVIN2	2q32.3	protein_coding	7.25071	7.33234	4.57496	4.41807	HCT116-WT
Down	FAM174A-DT	-3.02331	0.0393	NA	NANA	NA	4.69231	4.36418	2	3.16434	HCT116-WT
Down	ENSG00000197816	-3.00743	2.37e-06	CCDC180	9q22.33	protein_coding	6.42546	6.37621	4.21837	3.16434	HCT116-WT
Down	ENSG00000174236	-2.99761	0.049	REP15	12p11.22	protein_coding	4.34982	4.49484	3.03133	2	HCT116-WT
Down	ENSG00000283802	-2.98836	0.0011	ADAMTS2	CHR_HG30_PATCH	protein_coding	5.40068	5.61184	2.60592	3.66552	HCT116-WT
Down	ENSG00000029534	-2.98472	0.039	ANK1	8p11.21	protein_coding	4.50664	4.36418	2.83425	2.38993	HCT116-WT
Down	ENSG00000265458	-2.97069	0.00825	NARF-AS2	17q25.3	lncRNA	5.0044	4.87675	2.83425	2.94933	HCT116-WT
Down	GENE:ENSG00000288852	-2.95834	0.0395	NA	NANA	NA	4.29351	4.61465	2.33454	2.94933	HCT116-WT
Down	ENSG00000232957	-2.9537	0.00294	HLA-DOA	CHR_HSCHR6_MHC_SSTO_CTG1	protein_coding	5.6676	4.77755	3.03133	3.16434	HCT116-WT
Down	MOCS2-DT	-2.94845	1.62e-06	NA	NANA	NA	6.45142	6.30675	3.62658	4.03677	HCT116-WT
Down	ENSG00000117600	-2.94172	0.00225	PLPPR4	1p21.3	protein_coding	5.85435	4.77755	3.35944	2.94933	HCT116-WT
Down	ENSG00000264247	-2.93755	8.7e-18	ZNF407-AS1	18q22.3	lncRNA	8.01369	7.89648	5.00833	5.32185	HCT116-WT
Down	ENSG00000138622	-2.92679	0.0119	HCN4	15q24.1	protein_coding	4.45624	5.25418	2.83425	2.94933	HCT116-WT
Down	ENSG00000100583	-2.89755	0.023	SAMD15	14q24.3	protein_coding	4.60246	4.72526	2.60592	2.94933	HCT116-WT
Down	GENE:ENSG00000249857	-2.89544	0.0308	NA	NANA	NA	4.93248	4.22049	3.03133	2.38993	HCT116-WT
Down	GENE:ENSG00000228509	-2.888	0.0335	NA	NANA	NA	4.77688	4.61465	2	3.35142	HCT116-WT
Down	ENSG00000146250	-2.88469	0.00635	PRSS35	6q14.2	protein_coding	4.96889	5.139	3.03133	2.94933	HCT116-WT
Down	ENSG00000117643	-2.88268	0.0122	MAN1C1	1p36.11	protein_coding	4.85678	4.87675	2.83425	2.94933	HCT116-WT
Down	GENE:ENSG00000287957	-2.86943	0.00525	NA	NANA	NA	5.47851	4.828	3.35944	2.69657	HCT116-WT
Down	ENSG00000158220	-2.84842	0.00315	ESYT3	3q22.3	protein_coding	5.64527	5.05677	2.60592	3.66552	HCT116-WT
Down	ENSG00000253669	-2.84461	0.0146	GASAL1	8q22.3	lncRNA	4.93248	4.72526	2.83425	2.94933	HCT116-WT
Down	GENE:ENSG00000260328	-2.84194	0.000318	NA	NANA	NA	5.85435	5.58275	3.35944	3.517	HCT116-WT
Down	ENSG00000214654	-2.84158	3.44e-13	B3GALT9	9q33.2	protein_coding	7.50122	7.63119	5.09901	4.64974	HCT116-WT
Down	ENSG00000175040	-2.83566	0.00114	CHST2	3q24	protein_coding	5.52816	5.4278	3.20469	3.35142	HCT116-WT
Down	ENSG00000061337	-2.82954	0.0433	LZTS1	8p21.3	protein_coding	4.93248	4.29413	2	3.35142	HCT116-WT
Down	GENE:ENSG00000284116	-2.82952	0.0354	NA	NANA	NA	4.69231	4.43099	3.03133	2.38993	HCT116-WT
Down	CD63-AS1	-2.77437	0.0158	NA	NANA	NA	4.60246	5.32615	2.33454	3.517	HCT116-WT
Down	ENSG00000278767	-2.77257	0.0202	SERPINA10	CHR_HSCHR14_7_CTG1	protein_coding	4.89512	4.67102	2.60592	3.16434	HCT116-WT
Down	ENSG00000152315	-2.76546	0.0112	KCNK13	14q32.11	protein_coding	4.93248	4.96956	3.03133	2.94933	HCT116-WT
Down	GENE:ENSG00000290737	-2.76153	0.00197	NA	NANA	NA	5.31842	5.52275	3.03133	3.517	HCT116-WT
Down	ENSG00000170899	-2.74089	0.00437	GSTA4	6p12.2	protein_coding	5.26084	5.2168	3.35944	2.94933	HCT116-WT
Down	GENE:ENSG00000285796	-2.7289	0.00742	NA	NANA	NA	5.16994	5.01382	3.03133	3.16434	HCT116-WT
Down	ENSG00000168016	-2.71604	0.00491	TRANK1	3p22.2	protein_coding	5.13831	5.36083	2.83425	3.517	HCT116-WT
Down	MSANTD2-AS1	-2.71242	0.00338	NA	NANA	NA	5.59956	5.139	2.83425	3.66552	HCT116-WT
Down	ENSG00000189057	-2.69506	1.38e-19	FAM111B	11q12.1	protein_coding	8.27954	8.34063	5.91578	5.45028	HCT116-WT
Down	ENSG00000144668	-2.6931	0.001	ITGA9	3p22.2	protein_coding	5.47851	5.69574	3.35944	3.517	HCT116-WT
Down	ENSG00000166189	-2.68622	4.3e-11	HPS6	10q24.32	protein_coding	7.38477	7.49731	4.57496	5.22941	HCT116-WT
Down	MSRB3-AS1	-2.67506	8.98e-06	NA	NANA	NA	6.33071	6.40973	4.29708	3.66552	HCT116-WT
Down	ENSG00000282810	-2.66817	0.0115	MIR210HG	CHR_HSCHR11_1_CTG8	lncRNA	5.03906	5.09847	2.60592	3.517	HCT116-WT
Down	GENE:ENSG00000286791	-2.64853	0.0195	NA	NANA	NA	5.0044	4.67102	3.03133	2.94933	HCT116-WT
Down	GENE:ENSG00000173867	-2.63656	0.00347	NA	NANA	NA	5.75359	4.96956	3.35944	3.35142	HCT116-WT
Down	GENE:ENSG00000249738	-2.62747	0.0208	NA	NANA	NA	4.73522	4.9239	3.03133	2.94933	HCT116-WT
Down	ENSG00000205269	-2.62542	6.05e-13	TMEM170B	6p24.2	protein_coding	7.75164	7.60972	5.37783	4.96849	HCT116-WT
Down	GENE:ENSG00000266680	-2.62318	0.0167	NA	NANA	NA	5.34636	4.61465	2.60592	3.517	HCT116-WT
Down	ENSG00000129521	-2.6209	6.91e-11	EGLN3	14q13.1	protein_coding	7.37802	7.34971	4.86065	4.96849	HCT116-WT
Down	GENE:ENSG00000282021	-2.6203	0.0222	NA	NANA	NA	5.0044	4.61465	3.03133	2.94933	HCT116-WT
Down	XNDC1N-ZNF705EP-ALG1L9P	-2.619	0.0422	NA	NANA	NA	4.81738	4.72526	3.49918	2	HCT116-WT
Down	ENSG00000162086	-2.59892	6.51e-11	ZNF75A	16p13.3	protein_coding	7.57983	7.34971	4.75306	5.27637	HCT116-WT
Down	ENSG00000274349	-2.59364	7.45e-19	ZNF658	9q21.11	protein_coding	8.43077	8.48911	6.24848	5.52996	HCT116-WT
Down	ENSG00000174460	-2.58049	2.97e-05	ZCCHC12	Xq24	protein_coding	6.24423	6.21494	4.04674	3.92332	HCT116-WT
Down	ENSG00000241935	-2.57675	0.034	HOGA1	10q24.2	protein_coding	5.10598	4.49484	2.33454	3.517	HCT116-WT
Down	ENSG00000150873	-2.57673	0.043	C2orf50	2p25.1	protein_coding	4.50664	4.67102	3.03133	2.69657	HCT116-WT
Down	ENSG00000141642	-2.56571	3.47e-09	ELAC1	18q21.2	protein_coding	7.17482	7.21402	4.51034	5.07858	HCT116-WT
Down	ENSG00000083817	-2.56424	7.1e-06	ZNF416	19q13.43	protein_coding	6.48952	6.58131	3.74364	4.64974	HCT116-WT
Down	ENSG00000176463	-2.56099	0.037	SLCO3A1	15q26.1	protein_coding	4.85678	4.61465	3.35944	2.38993	HCT116-WT
Down	ENSG00000169129	-2.55225	0.0173	AFAP1L2	10q25.3	protein_coding	4.81738	5.05677	3.03133	3.16434	HCT116-WT
Down	GENE:ENSG00000272631	-2.55212	0.0275	NA	NANA	NA	4.73522	4.828	2.83425	3.16434	HCT116-WT
Down	ENSG00000185437	-2.54111	0.0418	SH3BGR	21q22.2	protein_coding	5.03906	4.67102	3.62658	2	HCT116-WT
Down	ENSG00000111254	-2.5377	0.00145	AKAP3	12p13.32	protein_coding	5.45303	5.80052	3.74364	3.35142	HCT116-WT
Down	GENE:ENSG00000290588	-2.53622	0.00611	NA	NANA	NA	4.89512	5.66831	3.35944	3.35142	HCT116-WT
Down	ENSG00000089335	-2.53111	4.05e-22	ZNF302	19q13.11	protein_coding	8.59702	8.56172	5.98874	6.24785	HCT116-WT
Down	GENE:ENSG00000260757	-2.51983	0.0247	NA	NANA	NA	5.20088	4.61465	2.60592	3.517	HCT116-WT
Down	ENSG00000215271	-2.51447	1.73e-12	HOMEZ	14q11.2	protein_coding	7.75685	7.58793	5.34115	5.22941	HCT116-WT
Down	ENSG00000188916	-2.5074	0.000289	INSYN2A	10q26.2	protein_coding	6.12022	5.77503	3.74364	3.92332	HCT116-WT
Down	ENSG00000164855	-2.50678	0.00161	TMEM184A	7p22.3	protein_coding	5.85435	5.49179	3.95261	3.16434	HCT116-WT
Down	GENE:ENSG00000261468	-2.49493	0.035	NA	NANA	NA	4.60246	4.828	3.03133	2.94933	HCT116-WT
Down	ENSG00000285752	-2.48522	0.0401	CDC42-AS1	1p36.12	lncRNA	4.81738	4.55599	3.20469	2.69657	HCT116-WT
Down	ENSG00000278016	-2.47771	1.74e-05	TIGD5	CHR_HSCHR8_3_CTG7	protein_coding	6.53879	6.47451	3.74364	4.71937	HCT116-WT
Down	ENSG00000244342	-2.46909	0.0387	LINC00698	3p14.2	lncRNA	4.89512	4.49484	2.83425	3.16434	HCT116-WT
Down	ENSG00000182040	-2.46126	0.0402	USH1G	17q25.1	protein_coding	4.85678	4.49484	3.03133	2.94933	HCT116-WT
Down	ENSG00000185130	-2.45731	3.87e-18	H2BC13	6p22.1	protein_coding	8.33986	8.25563	5.96483	5.87326	HCT116-WT
Down	ENSG00000189157	-2.45432	0.00226	FAM47E	4q21.1	protein_coding	5.6676	5.49179	3.35944	3.80017	HCT116-WT
Down	ENSG00000265148	-2.44725	0.0426	TSPOAP1-AS1	17q22	lncRNA	4.69231	4.72526	2.60592	3.35142	HCT116-WT
Down	ENSG00000256294	-2.44717	2.11e-12	ZNF225	19q13.31	protein_coding	7.82795	7.63828	5.51589	5.27637	HCT116-WT
Down	ENSG00000279968	-2.44603	0.00783	CCDC28A-AS1	6q24.1	lncRNA	5.26084	5.25418	3.20469	3.517	HCT116-WT
Down	ENSG00000185432	-2.42734	0.000564	METTL7A	12q13.12	protein_coding	5.81489	5.96736	3.62658	4.03677	HCT116-WT
Down	ENSG00000169313	-2.4266	0.0307	P2RY12	3q25.1	protein_coding	4.85678	4.77755	3.20469	2.94933	HCT116-WT
Down	ENSG00000145358	-2.41667	2.48e-19	DDIT4L	4q24	protein_coding	8.62581	8.69681	6.58291	5.9331	HCT116-WT
Down	GENE:ENSG00000266469	-2.41125	0.0335	NA	NANA	NA	4.96889	4.61465	3.20469	2.94933	HCT116-WT
Down	ENSG00000158406	-2.40987	1.18e-15	H4C8	6p22.2	protein_coding	8.40443	8.27849	5.6114	6.33915	HCT116-WT
Down	ENSG00000124217	-2.40004	6.67e-13	MOCS3	20q13.13	protein_coding	7.77753	7.82375	5.44851	5.56821	HCT116-WT
Down	LINC03072	-2.39546	0.00648	NA	NANA	NA	5.73257	5.17842	3.95261	2.94933	HCT116-WT
Down	ENSG00000204682	-2.39307	0.0024	MIR1915HG	10p12.31	lncRNA	5.57615	5.66831	3.35944	3.92332	HCT116-WT
Down	ENSG00000150667	-2.39043	0.0332	FSIP1	15q14	protein_coding	4.55535	5.55306	2.33454	3.92332	HCT116-WT
Down	ENSG00000176022	-2.38813	1.53e-09	B3GALT6	1p36.33	protein_coding	7.27999	7.4254	5.22515	4.96849	HCT116-WT
Down	ENSG00000100228	-2.38434	0.00767	RAB36	22q11.23	protein_coding	5.42709	5.17842	3.35944	3.517	HCT116-WT
Down	GENE:ENSG00000272668	-2.37196	0.0401	NA	NANA	NA	4.89512	4.72526	2.60592	3.517	HCT116-WT
Down	ENSG00000258839	-2.37162	0.000274	MC1R	16q24.3	protein_coding	5.81489	6.3419	4.04674	4.03677	HCT116-WT
Down	ENSG00000145022	-2.37089	2.26e-05	TCTA	3p21.31	protein_coding	6.31665	6.5365	4.29708	4.33177	HCT116-WT
Down	ENSG00000172086	-2.37044	3.89e-10	KRCC1	2p11.2	protein_coding	7.42464	7.52815	5.05438	5.40873	HCT116-WT
Down	ENSG00000259343	-2.36909	0.00706	TMC3-AS1	15q25.1	lncRNA	5.6676	5.09847	3.20469	3.80017	HCT116-WT
Down	ENSG00000246363	-2.36858	2.81e-15	LINC02458	12q21.33	lncRNA	8.40443	8.02097	5.94051	5.9331	HCT116-WT
Down	ENSG00000100867	-2.36168	1.61e-08	DHRS2	14q11.2	protein_coding	7.20566	7.13607	4.91157	5.02459	HCT116-WT
Down	ENSG00000173227	-2.36008	0.0014	SYT12	11q13.2	protein_coding	5.64527	5.85019	3.62658	3.92332	HCT116-WT
Down	ENSG00000175305	-2.3536	8e-18	CCNE2	8q22.1	protein_coding	8.41106	8.5047	5.94051	6.38273	HCT116-WT
Down	ENSG00000275499	-2.34012	0.0427	ZNF280A	CHR_HSCHR22_1_CTG3	protein_coding	4.45624	5.01382	3.03133	3.16434	HCT116-WT
Down	ENSG00000100413	-2.33509	1.78e-17	POLR3H	22q13.2	protein_coding	8.30468	8.38343	6.03541	6.12493	HCT116-WT
Down	ENSG00000241127	-2.32554	5.44e-12	YAE1	7p14.1	protein_coding	7.96945	7.79867	5.34115	5.9331	HCT116-WT
Down	ENSG00000205559	-2.31978	0.0359	CHKB-DT	22q13.33	lncRNA	5.20088	4.9239	2.33454	3.92332	HCT116-WT
Down	ENSG00000146674	-2.31831	0.0111	IGFBP3	7p12.3	protein_coding	5.47851	5.29061	2.83425	4.03677	HCT116-WT
Down	ENSG00000131848	-2.31538	1.57e-05	ZSCAN5A	19q13.43	protein_coding	6.46423	6.58131	4.29708	4.57658	HCT116-WT
Down	ENSG00000168843	-2.3095	0.0341	FSTL5	4q32.2	protein_coding	5.0044	4.77755	2.83425	3.517	HCT116-WT
Down	ENSG00000215190	-2.3093	0.0112	LINC00680	6p11.2	transcribed_unprocessed_pseudogene	5.23117	5.25418	3.35944	3.517	HCT116-WT
Down	ENSG00000184619	-2.30014	4.76e-10	KRBA2	17p13.1	protein_coding	7.43118	7.65933	5.51589	5.18086	HCT116-WT
Down	ENSG00000283059	-2.29232	0.0354	KLLN	CHR_HG2334_PATCH	protein_coding	5.03906	4.67102	3.03133	3.35142	HCT116-WT
Down	ENSG00000186654	-2.28838	0.00254	PRR5	22q13.31	protein_coding	5.77432	5.55306	3.8519	3.66552	HCT116-WT
Down	ENSG00000198829	-2.28586	0.0084	SUCNR1	3q25.1	protein_coding	5.73257	5.01382	3.49918	3.66552	HCT116-WT
Down	GENE:ENSG00000273271	-2.28106	0.0456	NA	NANA	NA	4.60246	5.01382	3.49918	2.69657	HCT116-WT
Down	ENSG00000112319	-2.25928	0.0193	EYA4	6q23.2	protein_coding	5.23117	5.09847	3.74364	2.94933	HCT116-WT
Down	ENSG00000171428	-2.25782	1.04e-05	NAT1	8p22	protein_coding	6.59811	6.68075	4.37173	4.7858	HCT116-WT
Down	ENSG00000185885	-2.25777	0.011	IFITM1	11p15.5	protein_coding	5.40068	5.17842	3.49918	3.517	HCT116-WT
Down	ENSG00000183150	-2.25647	0.0393	GPR19	12p13.1	protein_coding	4.89512	4.77755	3.03133	3.35142	HCT116-WT
Down	GENE:ENSG00000273007	-2.25558	0.029	NA	NANA	NA	4.81738	5.09847	3.20469	3.35142	HCT116-WT
Down	ENSG00000108932	-2.25161	1.52e-12	SLC16A6 ENSG00000108932	17q24.2	protein_coding	7.90044	7.9141	5.6114	5.87326	HCT116-WT
Down	GENE:ENSG00000256029	-2.24378	0.0405	NA	NANA	NA	5.03906	4.77755	3.62658	2.69657	HCT116-WT
Down	FAM200C	-2.23264	2.39e-10	NA	NANA	NA	7.58571	7.63119	5.58026	5.36594	HCT116-WT
Down	GENE:ENSG00000260121	-2.21946	0.0364	NA	NANA	NA	5.40068	4.49484	3.62658	2.94933	HCT116-WT
Down	LINC03015	-2.21423	6.35e-06	NA	NANA	NA	6.81364	6.63897	4.80786	4.57658	HCT116-WT
Down	GENE:ENSG00000249492	-2.21384	0.00239	NA	NANA	NA	5.79474	5.92163	4.37173	3.35142	HCT116-WT
Down	GENE:ENSG00000285722	-2.20819	0.0135	NA	NANA	NA	5.0044	5.66831	3.20469	3.92332	HCT116-WT
Down	ENSG00000186666	-2.1906	8.61e-10	BCDIN3D	12q13.12	protein_coding	7.70383	7.53576	5.30351	5.74557	HCT116-WT
Down	ENSG00000272610	-2.18635	0.0405	MAGI1-IT1	3p14.1	lncRNA	5.50355	4.29413	3.20469	3.517	HCT116-WT
Down	ENSG00000115604	-2.18192	0.00497	IL18R1	2q12.1	protein_coding	5.81489	5.4278	4.04674	3.517	HCT116-WT
Down	ENSG00000137561	-2.17904	0.00902	TTPA	8q12.3	protein_coding	5.42709	5.3947	3.62658	3.66552	HCT116-WT
Down	ENSG00000178718	-2.17792	0.00325	RPP25	15q24.2	protein_coding	5.77432	5.64035	4.04674	3.66552	HCT116-WT
Down	LNCRNA-IUR	-2.17672	0.0392	NA	NANA	NA	4.81738	4.96956	3.20469	3.35142	HCT116-WT
Down	GENE:ENSG00000291046	-2.16663	0.000153	NA	NANA	NA	6.18356	6.47451	4.29708	4.4995	HCT116-WT
Down	SCAND3	-2.16597	0.0231	NA	NANA	NA	5.16994	5.05677	3.35944	3.517	HCT116-WT
Down	ENSG00000182057	-2.16079	0.00508	OGFRP1	22q13.2	lncRNA	5.85435	5.36083	3.8519	3.80017	HCT116-WT
Down	ENSG00000079931	-2.1572	0.000428	MOXD1	6q23.2	protein_coding	6.15223	6.17652	4.4427	4.03677	HCT116-WT
Down	ENSG00000160392	-2.14789	0.0258	C19orf47 ENSG00000160392	19q13.2	protein_coding	5.03906	5.139	3.49918	3.35142	HCT116-WT
Down	ENSG00000143341	-2.1385	3.01e-06	HMCN1	1q25.3	protein_coding	6.90103	6.90882	4.6961	5.13063	HCT116-WT
Down	ENSG00000226137	-2.13083	1.1e-12	BAIAP2-DT	17q25.3	lncRNA	8.0983	8.0425	5.83893	6.17536	HCT116-WT
Down	ENSG00000255819	-2.12872	2.69e-10	KLRC4-KLRK1	12p13.2	protein_coding	7.88146	7.6025	5.64188	5.77856	HCT116-WT
Down	ENSG00000157502	-2.12797	7.29e-12	PWWP3B ENSG00000157502	Xq22.3	protein_coding	7.95137	7.89056	5.81237	5.9331	HCT116-WT
Down	ENSG00000183250	-2.12347	0.0366	LINC01547 ENSG00000183250	21q22.3	lncRNA	4.93248	5.01382	3.20469	3.517	HCT116-WT
Down	ENSG00000183647	-2.11392	0.000349	ZNF530	19q13.43	protein_coding	6.27364	6.21494	4.1351	4.57658	HCT116-WT
Down	ENSG00000196569	-2.10014	1.53e-09	LAMA2	6q22.33	protein_coding	7.69842	7.53576	5.51589	5.7118	HCT116-WT
Down	ENSG00000263309	-2.09532	5.53e-17	KRT23	CHR_HSCHR17_4_CTG4	protein_coding	8.58534	8.57285	6.6594	6.38273	HCT116-WT
Down	ENSG00000100664	-2.09532	1.38e-78	EIF5	14q32.32	protein_coding	12.4944	12.5248	10.5537	10.2635	HCT116-WT
Down	ENSG00000184845	-2.08399	0.0241	DRD1	5q35.2	protein_coding	5.0044	5.66831	4.1351	2.94933	HCT116-WT
Down	GENE:ENSG00000258311	-2.08394	0.028	NA	NANA	NA	5.37378	4.87675	3.35944	3.66552	HCT116-WT
Down	ENSG00000119121	-2.08162	0.0107	TRPM6	9q21.13	protein_coding	5.52816	5.49179	3.35944	4.14195	HCT116-WT
Down	ENSG00000136999	-2.08034	0.00147	CCN3	8q24.12	protein_coding	5.81489	6.23378	4.4427	3.92332	HCT116-WT
Down	ENSG00000196922	-2.07817	1.4e-38	ZNF252P	8q24.3	transcribed_unprocessed_pseudogene	10.1759	10.2656	8.29959	7.9929	HCT116-WT
Down	ENSG00000196247	-2.07551	3.07e-16	ZNF107	7q11.21	protein_coding	8.4946	8.4773	6.39884	6.52564	HCT116-WT
Down	ENSG00000178700	-2.06921	3.8e-06	DHFR2	3q11.2	protein_coding	6.84336	7.16579	4.80786	5.32185	HCT116-WT
Down	ENSG00000229127	-2.06895	0.0171	KANSL1L-AS1	2q34	lncRNA	5.16994	5.46015	3.49918	3.80017	HCT116-WT
Down	ENSG00000255874	-2.06734	3.23e-08	PRECSIT	13q34	lncRNA	7.48873	7.70053	5.94051	5.18086	HCT116-WT
Down	ENSG00000172476	-2.06686	0.0222	RAB40A ENSG00000172476	Xq22.2	protein_coding	5.13831	5.32615	3.35944	3.80017	HCT116-WT
Down	ENSG00000050438	-2.06073	0.000812	SLC4A8	12q13.13	protein_coding	6.28812	6.11689	4.6961	3.92332	HCT116-WT
Down	ZNF496-DT	-2.05674	0.000135	NA	NANA	NA	6.35842	6.61043	4.37173	4.8493	HCT116-WT
Down	ENSG00000138061	-2.05417	0.000597	CYP1B1	2p22.2	protein_coding	6.03692	6.37621	4.51034	4.23998	HCT116-WT
Down	ENSG00000197362	-2.05287	2.09e-07	ZNF786	7q36.1	protein_coding	7.22083	7.2422	5.22515	5.36594	HCT116-WT
Down	ENSG00000196810	-2.05187	3.31e-05	CTBP1-DT	4p16.3	lncRNA	6.65508	6.63897	4.80786	4.71937	HCT116-WT
Down	ENSG00000188921	-2.04728	3.98e-06	HACD4	9p21.3	protein_coding	7.25071	6.76085	5.09901	5.13063	HCT116-WT
Down	ENSG00000157429	-2.04632	0.0011	ZNF19	16q22.2	protein_coding	5.89276	6.30675	4.4427	4.14195	HCT116-WT
Down	ENSG00000117461	-2.03994	0.00128	PIK3R3	1p34.1	protein_coding	6.24423	5.8744	4.1351	4.41807	HCT116-WT
Down	ENSG00000105255	-2.02623	6.53e-06	FSD1	19p13.3	protein_coding	6.73125	7.19492	5.14229	5.02459	HCT116-WT
Down	ENSG00000248905	-2.02422	0.00819	FMN1	15q13.3	protein_coding	5.6226	5.55306	3.74364	4.03677	HCT116-WT
Down	ENSG00000174516	-2.02311	0.00181	PELI3	11q13.2	protein_coding	5.93017	6.09646	3.95261	4.4995	HCT116-WT
Down	ENSG00000198794	-2.01536	0.0356	SCAMP5	15q24.2	protein_coding	4.93248	5.2168	3.49918	3.517	HCT116-WT
Down	ENSG00000170364	-2.01243	2.04e-05	SETMAR	3p26.1	protein_coding	6.73125	6.79929	5.00833	4.7858	HCT116-WT
Down	GENE:ENSG00000291126	-2.00961	0.000876	NA	NANA	NA	6.30245	6.07573	4.1351	4.64974	HCT116-WT
Down	ITPRID2-DT	-2.00949	0.0365	NA	NANA	NA	5.47851	4.72526	3.74364	3.35142	HCT116-WT
Down	ENSG00000115616	-2.00871	0.00333	SLC9A2	2q12.1	protein_coding	5.6676	6.0547	4.21837	4.03677	HCT116-WT
Down	ENSG00000102870	-2.00795	1.18e-14	ZNF629	16p11.2	protein_coding	8.44376	8.4002	6.34427	6.58281	HCT116-WT
Down	GENE:ENSG00000240207	-2.00546	0.00784	NA	NANA	NA	6.24423	5.17842	4.1351	4.03677	HCT116-WT
Down	ENSG00000181830	-2.00315	0.00077	SLC35C1	11p11.2	protein_coding	6.05397	6.39307	4.21837	4.64974	HCT116-WT
Down	ENSG00000166349	-2.00264	0.0479	RAG1	11p12	protein_coding	4.93248	5.139	3.8519	2.94933	HCT116-WT
Down	ENSG00000204947	-1.99803	0.0172	ZNF425	7q36.1	protein_coding	5.26084	5.52275	3.95261	3.517	HCT116-WT
Down	ENSG00000104490	-1.99661	0.0482	NCALD	8q22.3	protein_coding	4.77688	5.139	3.35944	3.517	HCT116-WT
Down	ENSG00000168772	-1.99007	0.000497	CXXC4	4q24	protein_coding	6.46423	6.32443	4.1351	4.96849	HCT116-WT
Down	ENSG00000263140	-1.98883	0.00531	C21orf62-AS1	CHR_HSCHR21_3_CTG1_1	lncRNA	5.73257	5.77503	3.8519	4.23998	HCT116-WT
Down	ENSG00000143847	-1.98725	0.00368	PPFIA4	1q32.1	protein_coding	5.96664	5.72266	4.21837	4.03677	HCT116-WT
Down	ENSG00000227354	-1.98515	0.000385	RBM26-AS1	13q31.1	lncRNA	6.27364	6.39307	4.4427	4.64974	HCT116-WT
Down	ENSG00000182810	-1.9815	9.35e-08	DDX28	16q22.1	protein_coding	7.32282	7.4578	5.44851	5.56821	HCT116-WT
Down	ENSG00000165985	-1.97614	0.00754	C1QL3	10p13	protein_coding	5.93017	5.46015	4.21837	3.80017	HCT116-WT
Down	ENSG00000115993	-1.97064	8.04e-32	TRAK2	2q33.1	protein_coding	9.80123	9.74996	7.84224	7.80549	HCT116-WT
Down	ENSG00000272145	-1.9674	0.0283	NFYC-AS1	1p34.2	lncRNA	5.34636	5.09847	3.49918	3.80017	HCT116-WT
Down	ENSG00000153246	-1.95379	0.0492	PLA2R1	2q24.2	protein_coding	5.26084	5.05677	2.83425	4.14195	HCT116-WT
Down	ENSG00000140104	-1.94361	6.03e-06	CLBA1	14q32.33	protein_coding	7.02724	6.99966	5.00833	5.36594	HCT116-WT
Down	ENSG00000205413	-1.93798	4.45e-14	SAMD9	7q21.2	protein_coding	8.6624	8.63439	7.00253	6.42503	HCT116-WT
Down	ENSG00000244300	-1.93578	0.00249	GATA2-AS1	3q21.3	lncRNA	6.21421	5.94468	3.95261	4.71937	HCT116-WT
Down	ENSG00000226510	-1.93104	0.05	UPK1A-AS1	19q13.12	lncRNA	5.13831	4.87675	3.35944	3.66552	HCT116-WT
Down	ENSG00000140600	-1.92207	0.0196	SH3GL3	15q25.2	protein_coding	5.31842	5.49179	3.95261	3.66552	HCT116-WT
Down	ENSG00000106003	-1.9197	0.0492	LFNG	7p22.3	protein_coding	5.50355	5.29061	2.60592	4.4995	HCT116-WT
Down	ENSG00000271122	-1.91507	0.000361	HERPUD2-AS1	7p14.2	lncRNA	6.66621	6.56653	5.26487	4.23998	HCT116-WT
Down	ERCC6L2-AS1	-1.91093	0.00521	NA	NANA	NA	5.98453	5.69574	4.04674	4.33177	HCT116-WT
Down	GENE:ENSG00000277991	-1.90833	0.000665	NA	NANA	NA	6.4123	7.36688	4.37173	5.7118	HCT116-WT
Down	ENSG00000248383	-1.90717	0.0214	PCDHAC1	5q31.3	protein_coding	5.28992	5.49179	3.95261	3.66552	HCT116-WT
Down	ENSG00000137261	-1.90527	0.0245	KIAA0319	6p22.3	protein_coding	5.75359	5.05677	4.1351	3.517	HCT116-WT
Down	GENE:ENSG00000263731	-1.89366	9.33e-08	NA	NANA	NA	7.43769	7.57322	5.58026	5.81082	HCT116-WT
Down	ENSG00000280549	-1.88493	0.00888	PADI3	CHR_HG2095_PATCH	protein_coding	5.59956	5.80052	4.1351	4.03677	HCT116-WT
Down	GENE:ENSG00000266401	-1.87948	0.000524	NA	NANA	NA	6.45142	6.40973	4.4427	4.96849	HCT116-WT
Down	ENSG00000198203	-1.87792	0.001	SULT1C2	2q12.3	protein_coding	6.74181	5.9897	4.6368	4.7858	HCT116-WT
Down	GENE:ENSG00000261762	-1.87303	1.6e-06	NA	NANA	NA	7.31577	7.22347	5.67173	5.27637	HCT116-WT
Down	ENSG00000136161	-1.87218	0.021	RCBTB2	13q14.2	protein_coding	5.93017	5.17842	4.37173	3.517	HCT116-WT
Down	ENSG00000109163	-1.8714	0.0281	GNRHR	4q13.2	protein_coding	5.59956	5.139	3.49918	4.14195	HCT116-WT
Down	ENSG00000168906	-1.86983	1.05e-49	MAT2A	2p11.2	protein_coding	11.2773	11.0945	9.27103	9.38123	HCT116-WT
Down	ENSG00000149050	-1.86894	0.00109	ZNF214	11p15.4	protein_coding	6.58644	6.07573	4.86065	4.41807	HCT116-WT
Down	GENE:ENSG00000291081	-1.86798	0.0122	NA	NANA	NA	5.68958	5.55306	4.1351	3.92332	HCT116-WT
Down	ENSG00000072422	-1.86135	7.94e-06	RHOBTB1	10q21.2	protein_coding	7.00111	7.08512	5.26487	5.32185	HCT116-WT
Down	ENSG00000136870	-1.85569	2.48e-18	ZNF189	9q31.1	protein_coding	9.16823	9.01528	7.40034	7.10916	HCT116-WT
Down	ENSG00000176678	-1.85405	0.00821	FOXL1	16q24.1	protein_coding	5.81489	5.80052	3.8519	4.4995	HCT116-WT
Down	ENSG00000257913	-1.85097	0.000473	DDN-AS1	12q13.12	lncRNA	6.39902	6.61043	4.51034	5.07858	HCT116-WT
Down	ENSG00000198890	-1.85087	5.06e-05	PRMT6	1p13.3	protein_coding	6.88206	6.99966	5.51589	4.7858	HCT116-WT
Down	LIPT2-AS1	-1.84985	2.85e-06	NA	NANA	NA	7.1433	7.22347	5.37783	5.49067	HCT116-WT
Down	ENSG00000276021	-1.84974	5.02e-06	WDR81	CHR_HSCHR17_1_CTG2	protein_coding	7.05291	7.18528	5.34115	5.40873	HCT116-WT
Down	ENSG00000167552	-1.84811	1.75e-25	TUBA1A	12q13.12	protein_coding	9.52223	9.59834	7.74028	7.72314	HCT116-WT
Down	ENSG00000221909	-1.84781	4.06e-08	FAM200A	7q22.1	protein_coding	7.59738	7.62407	5.89061	5.77856	HCT116-WT
Down	ENSG00000184588	-1.84668	4.38e-50	PDE4B	1p31.3	protein_coding	10.8987	10.9468	9.08666	9.08078	HCT116-WT
Down	ENSG00000116833	-1.84564	0.00219	NR5A2	1q32.1	protein_coding	6.10394	6.11689	4.51034	4.41807	HCT116-WT
Down	ENSG00000196391	-1.84123	0.0104	ZNF774	15q26.1	protein_coding	5.55235	5.89821	3.95261	4.33177	HCT116-WT
Down	ENSG00000170608	-1.83945	0.0114	FOXA3	19q13.32	protein_coding	5.96664	5.4278	4.04674	4.23998	HCT116-WT
Down	ENSG00000176024	-1.8226	0.000117	ZNF613	19q13.41	protein_coding	6.72061	6.69441	4.96076	5.07858	HCT116-WT
Down	GENE:ENSG00000224819	-1.82217	7.53e-05	NA	NANA	NA	7.19801	6.59594	5.26487	5.18086	HCT116-WT
Down	ENSG00000231770	-1.81912	0.00921	TMEM44-AS1	3q29	lncRNA	5.75359	5.77503	4.04674	4.33177	HCT116-WT
Down	ENSG00000250802	-1.81737	0.00195	ZBED3-AS1	5q13.3	lncRNA	6.28812	6.15692	4.29708	4.8493	HCT116-WT
Down	ENSG00000159792	-1.81444	0.0081	PSKH1	16q22.1	protein_coding	5.55235	6.17652	4.4427	4.14195	HCT116-WT
Down	ENSG00000284161	-1.81128	8.57e-24	EEF2K	CHR_HG926_PATCH	protein_coding	9.57633	9.67614	7.69739	7.96451	HCT116-WT
Down	ENSG00000132773	-1.80367	5.22e-06	TOE1	1p34.1	protein_coding	7.11108	7.23286	5.51589	5.40873	HCT116-WT
Down	ENSG00000143344	-1.80347	0.00438	RGL1	1q25.3	protein_coding	5.85435	6.21494	4.21837	4.64974	HCT116-WT
Down	ENSG00000040633	-1.80194	1.5e-16	PHF23	17p13.1	protein_coding	8.98481	8.96825	7.02583	7.36955	HCT116-WT
Down	ENSG00000254635	-1.80078	5.51e-06	WAC-AS1	10p12.1	lncRNA	7.43118	7.43356	6.08062	5.18086	HCT116-WT
Down	ENSG00000198182	-1.79542	3.57e-09	ZNF607	19q13.12	protein_coding	7.87188	8.17996	6.1027	6.46612	HCT116-WT
Down	GENE:ENSG00000271204	-1.7921	6.91e-06	NA	NANA	NA	7.43769	7.01062	5.51589	5.56821	HCT116-WT
Down	ENSG00000178927	-1.79123	1.03e-08	CYBC1	17q25.3	protein_coding	7.83783	7.76669	6.12445	6.01846	HCT116-WT
Down	ENSG00000240694	-1.79071	0.0424	PNMA2	8p21.2	protein_coding	5.31842	5.139	3.62658	3.92332	HCT116-WT
Down	ENSG00000178295	-1.79032	2.53e-17	GEN1	2p24.2	protein_coding	9.16431	9.22983	7.63056	7.18496	HCT116-WT
Down	GENE:ENSG00000206567	-1.78711	0.0308	NA	NANA	NA	5.31842	5.4278	3.74364	4.03677	HCT116-WT
Down	ENSG00000235903	-1.78534	0.0106	CPB2-AS1	13q14.13	lncRNA	5.73257	5.80052	4.37173	4.03677	HCT116-WT
Down	ENSG00000178150	-1.78347	0.000205	ZNF114	19q13.33	protein_coding	6.53879	6.83673	5.05438	5.02459	HCT116-WT
Down	ENSG00000230995	-1.782	8.2e-17	PPP1R10	CHR_HSCHR6_MHC_COX_CTG1	protein_coding	8.89778	9.1278	7.22016	7.30307	HCT116-WT
Down	ENSG00000152926	-1.77644	1.46e-07	ZNF117	7q11.21	protein_coding	7.85739	7.54333	5.81237	6.17536	HCT116-WT
Down	ENSG00000274750	-1.77534	3.12e-06	H3C6	6p22.2	protein_coding	7.48245	7.21402	5.83893	5.45028	HCT116-WT
Down	ENSG00000196542	-1.77494	2.2e-05	SPTSSB	3q26.1	protein_coding	6.94738	7.09545	5.37783	5.32185	HCT116-WT
Down	ENSG00000275714	-1.77459	3.24e-16	H3C1	6p22.2	protein_coding	8.95336	9.0016	7.06009	7.39105	HCT116-WT
Down	ENSG00000176055	-1.77314	4.44e-09	MBLAC2 ENSG00000176055	5q14.3	protein_coding	7.99174	7.9141	6.05819	6.40403	HCT116-WT
Down	GENE:ENSG00000289858	-1.77288	0.035	NA	NANA	NA	5.26084	5.52275	4.21837	3.517	HCT116-WT
Down	ENSG00000137338	-1.76881	2.17e-06	PGBD1	6p22.1	protein_coding	7.49499	7.41718	6.03541	5.40873	HCT116-WT
Down	ENSG00000288352	-1.76786	0.001	C1RL-AS1	CHR_HG1398_PATCH	lncRNA	6.18356	6.73464	4.75306	4.96849	HCT116-WT
Down	ENSG00000165376	-1.76696	0.0231	CLDN2	Xq22.3	protein_coding	5.75359	5.29061	3.95261	4.14195	HCT116-WT
Down	ENSG00000281344	-1.76656	8.95e-10	HELLPAR	12q23.2	lncRNA	9.06268	8.3792	7.2698	6.72502	HCT116-WT
Down	ENSG00000273703	-1.76495	3.57e-10	H2BC14	6p22.1	protein_coding	8.03101	8.22301	6.38088	6.44572	HCT116-WT
Down	ENSG00000112146	-1.76378	5.61e-26	FBXO9	6p12.1	protein_coding	9.75506	9.8782	8.14324	7.98586	HCT116-WT
Down	ENSG00000133111	-1.76211	0.00675	RFXAP	13q13.3	protein_coding	6.13631	5.8744	4.75306	4.03677	HCT116-WT
Down	ENSG00000166073	-1.75673	0.0221	GPR176	15q15.1	protein_coding	5.50355	5.55306	4.04674	4.03677	HCT116-WT
Down	ENSG00000178935	-1.7567	4.79e-05	ZNF552	19q13.43	protein_coding	6.93823	7.34105	5.09901	5.81082	HCT116-WT
Down	ENSG00000281601	-1.75344	7.84e-17	ZNF780B	CHR_HG2021_PATCH	protein_coding	9.01124	8.95979	7.33654	7.1726	HCT116-WT
Down	ENSG00000101265	-1.75302	4.85e-12	RASSF2	20p13	protein_coding	8.61436	8.37072	6.88002	6.67332	HCT116-WT
Down	ENSG00000162066	-1.74908	0.00904	AMDHD2	16p13.3	protein_coding	5.6676	6.07573	4.4427	4.23998	HCT116-WT
Down	ENSG00000266962	-1.74506	0.0374	HSD17B1-AS1	17q21.2	lncRNA	5.26084	5.3947	3.8519	3.92332	HCT116-WT
Down	ENSG00000152778	-1.7409	1.63e-19	IFIT5	10q23.31	protein_coding	9.32918	9.64481	7.80905	7.73159	HCT116-WT
Down	ENSG00000285098	-1.73925	0.0172	CLDN23	CHR_HG76_PATCH	protein_coding	5.6676	5.66831	4.37173	3.92332	HCT116-WT
Down	ENSG00000165025	-1.73873	0.0003	SYK	9q22.2	protein_coding	6.68822	6.61043	5.05438	5.02459	HCT116-WT
Down	ENSG00000122783	-1.73794	3.26e-11	CYREN	7q33	protein_coding	8.33986	8.29652	6.51866	6.72502	HCT116-WT
Down	GENE:ENSG00000287562	-1.73667	0.0136	NA	NANA	NA	5.71124	5.77503	4.04674	4.41807	HCT116-WT
Down	ENSG00000108387	-1.73433	0.0023	SEPTIN4	17q22	protein_coding	6.15223	6.37621	4.86065	4.4995	HCT116-WT
Down	ENSG00000089041	-1.73269	0.0115	P2RX7	12q24.31	protein_coding	6.00221	5.61184	4.37173	4.23998	HCT116-WT
Down	ENSG00000163389	-1.73187	1.97e-12	POGLUT1	3q13.33	protein_coding	8.51321	8.43723	6.78762	6.77493	HCT116-WT
Down	ENSG00000228716	-1.72999	4e-39	DHFR	5q14.1	protein_coding	11.0017	11.1716	9.47314	9.24325	HCT116-WT
Down	GENE:ENSG00000288752	-1.72689	0.0407	NA	NANA	NA	5.34636	5.29061	3.74364	4.03677	HCT116-WT
Down	ENSG00000245164	-1.71802	8.65e-06	LINC00861	8q24.13	lncRNA	7.69299	7.10571	5.67173	5.90349	HCT116-WT
Down	ENSG00000140022	-1.71731	2.48e-06	STON2	14q31.1	protein_coding	7.34377	7.38384	5.67173	5.77856	HCT116-WT
Down	ENSG00000107611	-1.71584	0.008	CUBN	10p13	protein_coding	6.19897	5.72266	4.57496	4.33177	HCT116-WT
Down	GENE:ENSG00000247903	-1.71581	0.0374	NA	NANA	NA	5.47851	5.25418	3.8519	4.03677	HCT116-WT
Down	ENSG00000164398	-1.71439	0.00689	ACSL6	5q31.1	protein_coding	6.01967	5.9897	4.21837	4.71937	HCT116-WT
Down	ENSG00000178878	-1.71369	4.18e-05	APOLD1	12p13.1	protein_coding	6.9745	7.0323	5.44851	5.32185	HCT116-WT
Down	ENSG00000134508	-1.71332	0.00167	CABLES1	18q11.2	protein_coding	6.34463	6.47451	4.51034	5.13063	HCT116-WT
Down	ENSG00000107518	-1.71296	0.00363	ATRNL1	10q25.3	protein_coding	6.01967	6.32443	4.75306	4.4995	HCT116-WT
Down	ENSG00000196584	-1.71015	1.52e-16	XRCC2	7q36.1	protein_coding	9.11032	8.99057	7.27953	7.45368	HCT116-WT
Down	ENSG00000280568	-1.7094	1.54e-21	ZNF780A	CHR_HG2021_PATCH	protein_coding	9.45964	9.55219	7.7543	7.8758	HCT116-WT
Down	GENE:ENSG00000187951	-1.70904	2.13e-08	NA	NANA	NA	7.92381	7.79233	6.16699	6.24785	HCT116-WT
Down	ENSG00000196104	-1.70877	0.0202	SPOCK3	4q32.3	protein_coding	5.6676	5.8744	4.6961	3.66552	HCT116-WT
Down	ENSG00000162757	-1.70587	1.06e-10	C1orf74	1q32.2	protein_coding	8.33986	8.38343	6.86717	6.48623	HCT116-WT
Down	ENSG00000262139	-1.70464	0.00977	ANO4	CHR_HSCHR12_3_CTG2_1	protein_coding	6.03692	5.8744	4.75306	4.03677	HCT116-WT
Down	ENSG00000245648	-1.70455	3.27e-07	KLRK1-AS1	12p13.2	lncRNA	7.69842	7.52815	5.96483	5.99056	HCT116-WT
Down	ENSG00000176714	-1.70402	0.0056	CCDC121	2p23.3	protein_coding	6.03692	6.11689	4.29708	4.7858	HCT116-WT
Down	ENSG00000010539	-1.70355	8.23e-08	ZNF200 ENSG00000010539	16p13.3	protein_coding	7.8329	7.82375	6.38088	5.9331	HCT116-WT
Down	ENSG00000224870	-1.70341	1.9e-07	MRPL20-AS1	1p36.33	lncRNA	7.84275	8.01554	5.89061	6.60137	HCT116-WT
Down	ENSG00000162396	-1.70321	0.00257	PARS2	1p32.3	protein_coding	6.15223	6.3419	4.6961	4.71937	HCT116-WT
Down	ENSG00000223666	-1.70235	0.00036	FKBPL	CHR_HSCHR6_MHC_MCF_CTG1	protein_coding	6.90103	6.52125	5.05438	5.22941	HCT116-WT
Down	ENSG00000256268	-1.69573	0.000114	LINC02454	12q14.3	lncRNA	6.77303	7.2045	5.18432	5.60546	HCT116-WT
Down	ENSG00000179431	-1.69489	0.00266	FJX1	11p13	protein_coding	6.12022	6.40973	4.80786	4.64974	HCT116-WT
Down	ENSG00000169683	-1.69357	1.16e-06	LRRC45	17q25.3	protein_coding	7.49499	7.86057	5.78532	6.29422	HCT116-WT
Down	ENSG00000046653	-1.6906	0.0323	GPM6B	Xp22.2	protein_coding	5.79474	5.17842	4.1351	4.03677	HCT116-WT
Down	ENSG00000281165	-1.68938	0.028	SLC2A6	CHR_HG2030_PATCH	protein_coding	5.57615	6.0547	3.49918	4.91013	HCT116-WT
Down	ENSG00000179240	-1.68821	4.52e-07	GVQW3	11q13.5	protein_coding	7.82299	7.50508	6.12445	5.96212	HCT116-WT
Down	ENSG00000128191	-1.68674	1.58e-10	DGCR8	22q11.21	protein_coding	8.44376	8.2088	6.62929	6.74185	HCT116-WT
Down	ZFTA	-1.68472	1.94e-07	NA	NANA	NA	7.68206	7.86662	6.32562	5.9331	HCT116-WT
Down	ENSG00000138798	-1.68383	0.0453	EGF	4q25	protein_coding	5.10598	5.55306	3.8519	4.03677	HCT116-WT
Down	ENSG00000136040	-1.68215	0.00142	PLXNC1	12q22	protein_coding	6.53879	6.30675	4.80786	4.96849	HCT116-WT
Down	ENSG00000090539	-1.66582	0.0361	CHRD	3q27.1	protein_coding	5.55235	5.32615	4.04674	4.03677	HCT116-WT
Down	ENSG00000118762	-1.66232	3.76e-12	PKD2	4q22.1	protein_coding	8.70079	8.59487	7.16875	6.8389	HCT116-WT
Down	GENE:ENSG00000288849	-1.65747	0.00503	NA	NANA	NA	6.27364	6.03336	4.80786	4.4995	HCT116-WT
Down	ENSG00000271270	-1.65634	0.0021	TMCC1-DT	3q22.1	lncRNA	6.33071	6.39307	4.96076	4.71937	HCT116-WT
Down	ENSG00000160051	-1.65457	0.00365	IQCC	1p35.2	protein_coding	6.08747	6.45858	4.57496	4.96849	HCT116-WT
Down	ENSG00000111671	-1.65405	0.00573	SPSB2	12p13.31	protein_coding	5.94852	6.28885	4.6961	4.57658	HCT116-WT
Down	ENSG00000097046	-1.65218	2.42e-21	CDC7	1p22.1	protein_coding	9.83983	9.7434	8.30436	7.97877	HCT116-WT
Down	ENSG00000272994	-1.65162	8.94e-05	C2orf49-DT	2q12.2	lncRNA	7.15124	6.90882	5.64188	5.27637	HCT116-WT
Down	ENSG00000154165	-1.64861	4.83e-06	GPR15	3q11.2	protein_coding	7.52587	7.31476	5.72965	5.96212	HCT116-WT
Down	ENSG00000197841	-1.64065	9.7e-09	ZNF181	19q13.11	protein_coding	8.11464	7.96007	6.50214	6.38273	HCT116-WT
Down	ENSG00000196793	-1.64035	0.000629	ZNF239	10q11.21	protein_coding	6.50199	6.86116	5.09901	5.22941	HCT116-WT
Down	ENSG00000263072	-1.63926	0.00338	ZNF213-AS1	16p13.3	lncRNA	6.18356	6.4262	5.00833	4.57658	HCT116-WT
Down	ENSG00000198464	-1.63822	5.39e-10	ZNF480	19q13.41	protein_coding	8.29754	8.36646	6.55114	6.90016	HCT116-WT
Down	ENSG00000167840	-1.63532	2.47e-05	ZNF232	17p13.2	protein_coding	7.28722	7.21402	5.89061	5.45028	HCT116-WT
Down	ENSG00000142686	-1.62896	8.26e-08	C1orf216	1p34.3	protein_coding	8.03101	8.30545	6.22854	6.88509	HCT116-WT
Down	ENSG00000164296	-1.6274	0.000452	TIGD6	5q32	protein_coding	6.89157	6.77378	4.96076	5.60546	HCT116-WT
Down	ENSG00000115902	-1.62685	0.00216	SLC1A4	2p14	protein_coding	6.62117	6.25237	5.09901	4.7858	HCT116-WT
Down	ENSG00000174007	-1.62592	8.34e-05	CEP19	3q29	protein_coding	7.15124	6.93207	5.41361	5.60546	HCT116-WT
Down	ENSG00000179403	-1.62464	0.000957	VWA1	1p36.33	protein_coding	6.42546	6.79929	5.09901	5.13063	HCT116-WT
Down	LINC02964	-1.62396	3.77e-06	NA	NANA	NA	7.95591	7.36688	6.08062	6.17536	HCT116-WT
Down	ENSG00000206530	-1.62388	2.31e-05	CFAP44	3q13.2	protein_coding	7.44417	7.09545	5.78532	5.67722	HCT116-WT
Down	ENSG00000103042	-1.62152	0.00994	SLC38A7	16q21	protein_coding	5.96664	5.9897	4.6368	4.41807	HCT116-WT
Down	ENSG00000144362	-1.6194	0.0311	PHOSPHO2	2q31.1	protein_coding	5.6676	5.46015	4.21837	4.14195	HCT116-WT
Down	ENSG00000063438	-1.61813	0.00279	AHRR	5p15.33	protein_coding	6.28812	6.37621	4.86065	4.8493	HCT116-WT
Down	ENSG00000162194	-1.61368	0.0187	LBHD1	11q12.3	protein_coding	5.50355	6.30675	4.21837	4.7858	HCT116-WT
Down	ENSG00000189050	-1.60564	6.97e-10	RNFT1	17q23.1	protein_coding	8.6201	8.37497	7.12626	6.69076	HCT116-WT
Down	ENSG00000196417	-1.6038	4.15e-11	ZNF765	19q13.42	protein_coding	8.44053	8.59487	7.00253	6.88509	HCT116-WT
Down	GENE:ENSG00000286259	-1.6037	0.000324	NA	NANA	NA	6.98342	6.70795	5.41361	5.27637	HCT116-WT
Down	ENSG00000065534	-1.60338	9.03e-07	MYLK	3q21.1	protein_coding	7.72527	7.58059	6.16699	6.04582	HCT116-WT
Down	ENSG00000224903	-1.60201	0.00793	RNF32-AS1 ENSG00000224903	7q36.3	lncRNA	6.07082	6.13704	4.86065	4.41807	HCT116-WT
Down	GENE:ENSG00000291176	-1.6003	0.00213	NA	NANA	NA	6.39902	6.49026	4.80786	5.13063	HCT116-WT
Down	GENE:ENSG00000277534	-1.59755	0.000114	NA	NANA	NA	7.01858	6.99966	5.58026	5.40873	HCT116-WT
Down	GENE:ENSG00000204876	-1.59543	0.00573	NA	NANA	NA	6.13631	6.32443	5.00833	4.4995	HCT116-WT
Down	ENSG00000181638	-1.59166	0.00755	ZFP41	8q24.3	protein_coding	6.08747	6.11689	4.75306	4.57658	HCT116-WT
Down	ENSG00000136463	-1.59039	2.13e-08	TACO1	17q23.3	protein_coding	8.09006	8.6866	6.89275	6.82317	HCT116-WT
Down	ENSG00000107614	-1.58914	1.14e-10	TRDMT1	10p13	protein_coding	8.58534	8.3792	6.93028	6.92984	HCT116-WT
Down	ENSG00000164252	-1.58903	6e-24	AGGF1	5q13.3	protein_coding	10.1	10.2037	8.70524	8.42154	HCT116-WT
Down	ENSG00000168646	-1.5872	0.000215	AXIN2	17q24.1	protein_coding	7.1433	7.2045	6.03541	5.13063	HCT116-WT
Down	ENSG00000070182	-1.5866	0.00123	SPTB	14q23.3	protein_coding	6.55085	6.69441	4.91157	5.36594	HCT116-WT
Down	GENE:ENSG00000267724	-1.5813	0.00731	NA	NANA	NA	6.13631	6.23378	4.4427	5.02459	HCT116-WT
Down	ENSG00000110042	-1.58125	0.000105	DTX4	11q12.1	protein_coding	7.15124	7.05366	5.37783	5.81082	HCT116-WT
Down	ENSG00000231023	-1.58031	2.52e-06	LINC00326	6q23.2	lncRNA	7.65996	7.5658	6.24848	5.90349	HCT116-WT
Down	ENSG00000198331	-1.57599	1.37e-09	HYLS1	11q24.2	protein_coding	8.29396	8.24639	6.68889	6.77493	HCT116-WT
Down	ENSG00000117281	-1.57583	0.0433	CD160	1q21.1	protein_coding	5.45303	5.49179	4.21837	4.03677	HCT116-WT
Down	ENSG00000102871	-1.5722	0.00106	TRADD	16q22.1	protein_coding	6.6991	6.61043	5.00833	5.36594	HCT116-WT
Down	ENSG00000135324	-1.56954	0.00334	MRAP2	6q14.2	protein_coding	6.6991	6.35916	4.6368	5.45028	HCT116-WT
Down	ENSG00000172458	-1.56753	0.0261	IL17D	13q12.11	protein_coding	5.87368	5.55306	4.29708	4.41807	HCT116-WT
Down	PRMT5-DT	-1.56713	0.0346	NA	NANA	NA	6.05397	5.32615	4.04674	4.64974	HCT116-WT
Down	ENSG00000049283	-1.56397	0.0249	EPN3	17q21.33	protein_coding	5.59956	5.89821	4.51034	4.23998	HCT116-WT
Down	ENSG00000112081	-1.56333	7.59e-54	SRSF3	6p21.31	protein_coding	12.4633	12.4495	10.98	10.8029	HCT116-WT
Down	ENSG00000089280	-1.56059	3.87e-22	FUS	16p11.2	protein_coding	9.98578	9.80924	8.34198	8.36292	HCT116-WT
Down	ENSG00000175787	-1.56046	0.00216	ZNF169	9q22.32	protein_coding	6.37208	6.62477	5.14229	4.96849	HCT116-WT
Down	ENSG00000243244	-1.55929	0.00527	STON1	2p16.3	protein_coding	6.59811	6.39307	5.4826	4.41807	HCT116-WT
Down	ENSG00000197153	-1.55687	1.44e-20	H3C12	6p22.1	protein_coding	10.072	10.2472	8.41439	8.79657	HCT116-WT
Down	ENSG00000019505	-1.55643	0.000811	SYT13	11p11.2	protein_coding	6.6991	7.07471	5.05438	5.74557	HCT116-WT
Down	GENE:ENSG00000249631	-1.54922	0.0151	NA	NANA	NA	6.05397	6.09646	5.05438	4.14195	HCT116-WT
Down	ENSG00000198513	-1.54867	0.0017	ATL1	14q22.1	protein_coding	6.50199	6.59594	5.09901	5.13063	HCT116-WT
Down	ENSG00000285230	-1.54446	0.033	RALY-AS1	20q11.22	lncRNA	5.64527	5.80052	3.95261	4.71937	HCT116-WT
Down	GENE:ENSG00000287979	-1.54313	0.0358	NA	NANA	NA	5.6676	5.55306	4.1351	4.41807	HCT116-WT
Down	ENSG00000168268	-1.54242	6.88e-09	NT5DC2	3p21.1	protein_coding	8.28677	8.5047	6.6594	7.09613	HCT116-WT
Down	RAB4A-AS1	-1.54093	0.0446	NA	NANA	NA	5.45303	5.55306	4.1351	4.23998	HCT116-WT
Down	ENSG00000170786	-1.53916	0.00438	SDR16C5	8q12.1	protein_coding	6.38561	6.3419	5.14229	4.71937	HCT116-WT
Down	ENSG00000165338	-1.53791	2.07e-05	HECTD2	10q23.32	protein_coding	7.44417	7.40892	6.14588	5.7118	HCT116-WT
Down	ENSG00000231721	-1.53782	1.64e-26	LINC-PINT	7q32.3	lncRNA	10.9918	10.664	9.33306	9.27828	HCT116-WT
Down	ENSG00000196159	-1.53774	4.96e-11	FAT4	4q28.1	protein_coding	8.73555	8.59123	7.02583	7.28021	HCT116-WT
Down	ENSG00000170775	-1.53452	0.0302	GPR37	7q31.33	protein_coding	5.81489	5.80052	3.95261	4.8493	HCT116-WT
Down	ENSG00000135083	-1.53003	0.0103	CCNJL	5q33.3	protein_coding	6.05397	6.11689	4.6961	4.71937	HCT116-WT
Down	ENSG00000158164	-1.52827	1.05e-07	TMSB15A	Xq22.1	protein_coding	8.0396	7.97134	6.39884	6.63779	HCT116-WT
Down	ENSG00000067601	-1.52801	0.0129	PMS2P4	7q11.21	transcribed_unprocessed_pseudogene	6.01967	6.01169	4.57496	4.71937	HCT116-WT
Down	ENSG00000140987	-1.52785	1.86e-10	ZSCAN32	16p13.3	protein_coding	8.60282	8.48125	6.95476	7.13487	HCT116-WT
Down	ENSG00000145703	-1.52769	2.67e-05	IQGAP2	5q13.3	protein_coding	7.2433	7.47373	5.865	5.9331	HCT116-WT
Down	ENSG00000173451	-1.5261	0.00347	THAP2	12q21.1	protein_coding	6.58644	6.32443	5.22515	4.8493	HCT116-WT
Down	GENE:ENSG00000271533	-1.52608	8.32e-05	NA	NANA	NA	7.36441	7.05366	5.81237	5.7118	HCT116-WT
Down	ENSG00000246695	-1.52495	0.00394	RASSF8-AS1	12p12.1	lncRNA	6.4123	6.39307	4.80786	5.18086	HCT116-WT
Down	GENE:ENSG00000261167	-1.52121	5.53e-05	NA	NANA	NA	7.19032	7.38384	5.67173	5.99056	HCT116-WT
Down	ENSG00000256061	-1.52065	0.00547	DNAAF4	15q21.3	protein_coding	6.12022	6.58131	4.86065	5.07858	HCT116-WT
Down	ENSG00000163082	-1.51983	0.0246	SGPP2	2q36.1	protein_coding	5.89276	5.85019	4.1351	4.8493	HCT116-WT
Down	ENSG00000248019	-1.51907	0.0181	FAM13A-AS1	4q22.1	lncRNA	6.33071	5.92163	5.18432	4.14195	HCT116-WT
Down	ENSG00000142185	-1.51767	0.000325	TRPM2	21q22.3	protein_coding	6.89157	7.0323	5.41361	5.64179	HCT116-WT
Down	ENSG00000175283	-1.51601	0.00228	DOLK	9q34.11	protein_coding	6.45142	6.7478	4.96076	5.40873	HCT116-WT
Down	GENE:ENSG00000291186	-1.51316	0.0131	NA	NANA	NA	6.00221	6.30675	4.37173	5.13063	HCT116-WT
Down	GENE:ENSG00000268573	-1.50976	0.0211	NA	NANA	NA	5.96664	6.49026	5.37783	4.03677	HCT116-WT
Down	ENSG00000159184	-1.50425	0.00184	HOXB13	17q21.32	protein_coding	6.53879	6.73464	5.05438	5.40873	HCT116-WT
Down	GENE:ENSG00000273319	-1.50115	2.68e-08	NA	NANA	NA	8.86435	8.26939	7.18953	7.05632	HCT116-WT
Down	ENSG00000161040	-1.501	0.0127	FBXL13	7q22.1	protein_coding	6.01967	6.09646	4.6961	4.71937	HCT116-WT
Down	ENSG00000170745	-1.50067	2.22e-05	KCNS3	2p24.2	protein_coding	7.43769	7.52815	5.81237	6.24785	HCT116-WT
Down	ENSG00000246067	-1.49572	6.25e-09	RAB30-DT	11q14.1	lncRNA	8.27591	8.27395	6.78762	6.8389	HCT116-WT
Down	ENSG00000275600	-1.49533	1.39e-07	PIGW	CHR_HSCHR17_7_CTG4	protein_coding	8.12274	8.10009	6.84114	6.42503	HCT116-WT
Down	ENSG00000164011	-1.49198	0.0027	ZNF691	1p34.2	protein_coding	6.81364	6.59594	4.86065	5.67722	HCT116-WT
Down	ENSG00000103034	-1.49032	0.00035	NDRG4	16q21	protein_coding	7.22836	6.87323	5.78532	5.49067	HCT116-WT
Down	ENSG00000165494	-1.48975	5.4e-25	PCF11	11q14.1	protein_coding	10.1759	10.2191	8.7514	8.67915	HCT116-WT
Down	ENSG00000198718	-1.48745	0.00614	TOGARAM1	14q21.2	protein_coding	6.35842	6.47451	5.34115	4.64974	HCT116-WT
Down	ENSG00000135637	-1.48618	0.000796	CCDC142	2p13.1	protein_coding	6.85313	6.82436	5.58026	5.27637	HCT116-WT
Down	ENSG00000213139	-1.48456	0.0426	CRYGS	3q27.3	protein_coding	6.05397	5.29061	4.51034	4.33177	HCT116-WT
Down	ENSG00000119922	-1.48255	0.0124	IFIT2	10q23.31	protein_coding	6.33071	5.92163	4.75306	4.8493	HCT116-WT
Down	ENSG00000187189	-1.48083	0.0057	TSPYL4 ENSG00000187189	6q22.1	protein_coding	6.28812	6.4262	4.86065	5.13063	HCT116-WT
Down	ENSG00000128203	-1.48044	0.00232	ASPHD2	22q12.1	protein_coding	6.6991	6.49026	5.30351	5.13063	HCT116-WT
Down	ENSG00000283124	-1.47886	1.07e-05	LINC01355	CHR_HSCHR1_4_CTG3	lncRNA	7.85739	7.74716	6.67422	5.96212	HCT116-WT
Down	ENSG00000186352	-1.47882	5.41e-05	ANKRD37	4q35.1	protein_coding	7.42464	7.22347	5.865	5.96212	HCT116-WT
Down	ENSG00000120832	-1.47635	2.12e-06	MTERF2 ENSG00000120832	12q23.3	protein_coding	7.82299	7.80498	6.1878	6.564	HCT116-WT
Down	ENSG00000008853	-1.47557	0.00484	RHOBTB2	8p21.3	protein_coding	6.65508	6.30675	4.86065	5.36594	HCT116-WT
Down	ENSG00000186687	-1.47388	3.67e-16	LYRM7	5q23.3	protein_coding	9.59538	9.5352	8.25098	7.93554	HCT116-WT
Down	ENSG00000224914	-1.47246	0.00331	LINC00863	10q23.2	lncRNA	6.4385	6.56653	5.09901	5.18086	HCT116-WT
Down	ENSG00000128973	-1.46998	0.00193	CLN6	15q23	protein_coding	6.86284	6.55159	5.51589	5.13063	HCT116-WT
Down	ENSG00000223768	-1.46756	5.44e-08	LINC00205	21q22.3	lncRNA	8.11464	8.1848	6.64442	6.79119	HCT116-WT
Down	ENSG00000091879	-1.46459	0.00259	ANGPT2	8p23.1	protein_coding	6.93823	6.52125	5.64188	5.02459	HCT116-WT
Down	ENSG00000102048	-1.46018	0.00476	ASB9	Xp22.2	protein_coding	6.31665	6.55159	5.09901	5.07858	HCT116-WT
Down	ENSG00000144579	-1.45584	0.000535	CTDSP1	2q35	protein_coding	6.88206	7.17557	5.44851	5.84238	HCT116-WT
Down	ENSG00000177842	-1.45489	3.32e-06	ZNF620	3p22.1	protein_coding	7.77239	7.7537	6.48543	6.19993	HCT116-WT
Down	ENSG00000172006	-1.45242	0.00104	ZNF554	19p13.3	protein_coding	6.72061	6.95496	5.37783	5.56821	HCT116-WT
Down	ENSG00000143633	-1.45169	1.26e-09	C1orf131	1q42.2	protein_coding	8.4946	8.60214	7.23023	7.00147	HCT116-WT
Down	ENSG00000178695	-1.4511	0.018	KCTD12	13q22.3	protein_coding	6.28812	6.0547	5.22515	4.33177	HCT116-WT
Down	ENSG00000081692	-1.44896	0.00135	JMJD4	1q42.13	protein_coding	6.90103	7.07471	5.14229	5.99056	HCT116-WT
Down	ENSG00000177640	-1.44829	0.00853	CASC2	10q26.11	lncRNA	6.70989	6.62477	5.81237	4.4995	HCT116-WT
Down	ENSG00000185477	-1.44826	0.000162	GPRIN3 ENSG00000185477	4q22.1	protein_coding	7.35068	7.09545	5.72965	5.96212	HCT116-WT
Down	ENSG00000254726	-1.44759	0.0182	MEX3A	1q22	protein_coding	6.12022	6.0547	5.05438	4.41807	HCT116-WT
Down	ENSG00000168802	-1.44694	1.1e-11	CHTF8	16q22.1	protein_coding	9.63699	10.0764	8.12717	8.69652	HCT116-WT
Down	ENSG00000166153	-1.44523	0.0144	DEPDC4	12q23.1	protein_coding	6.21421	6.03336	4.96076	4.64974	HCT116-WT
Down	ENSG00000124120	-1.44462	7.84e-15	TTPAL	20q13.12	protein_coding	9.26657	9.37051	7.82242	7.95732	HCT116-WT
Down	ENSG00000214367	-1.44418	4.03e-10	HAUS3	4p16.3	protein_coding	8.80517	8.90796	7.64568	7.1726	HCT116-WT
Down	ENSG00000230590	-1.44415	2.91e-14	FTX	Xq13.2	lncRNA	9.87023	9.4652	8.31386	8.18359	HCT116-WT
Down	ENSG00000277868	-1.43884	4e-13	CCDC125	CHR_HSCHR5_2_CTG1_1	protein_coding	9.04574	9.17485	7.74731	7.62676	HCT116-WT
Down	ENSG00000150051	-1.43872	4.75e-15	MKX	10p12.1	protein_coding	9.43057	9.55967	8.20068	7.92083	HCT116-WT
Down	GENE:ENSG00000290230	-1.43802	0.0498	NA	NANA	NA	5.47851	5.92163	4.04674	4.7858	HCT116-WT
Down	ENSG00000104356	-1.43741	5.68e-23	POP1	8q22.2	protein_coding	10.1122	10.1302	8.70524	8.67915	HCT116-WT
Down	ENSG00000174276	-1.43509	0.0344	ZNHIT2	11q13.1	protein_coding	5.59956	6.01169	4.4427	4.64974	HCT116-WT
Down	ENSG00000165810	-1.4337	0.0142	BTNL9 ENSG00000165810	5q35.3	protein_coding	6.30245	6.03336	5.05438	4.64974	HCT116-WT
Down	ENSG00000134986	-1.43297	0.00159	NREP	5q22.1	protein_coding	6.98342	6.88519	5.14229	5.9331	HCT116-WT
Down	ENSG00000125378	-1.43241	1.53e-09	BMP4	14q22.2	protein_coding	8.82019	8.96262	7.17918	7.73999	HCT116-WT
Down	ENSG00000134575	-1.43208	0.00699	ACP2	11p11.2	protein_coding	6.45142	6.3419	5.26487	4.8493	HCT116-WT
Down	ENSG00000165795	-1.432	0.00138	NDRG2	14q11.2	protein_coding	6.7627	6.78659	5.44851	5.40873	HCT116-WT
Down	ENSG00000197301	-1.43166	4.13e-07	HMGA2-AS1	12q14.3	lncRNA	9.17603	8.3792	7.56049	7.26864	HCT116-WT
Down	ENSG00000188321	-1.43108	4.66e-07	ZNF559	19p13.2	protein_coding	8.31179	7.93727	6.77392	6.70799	HCT116-WT
Down	ENSG00000232804	-1.42887	6.03e-24	HSPA1B	CHR_HSCHR6_MHC_APD_CTG1	protein_coding	10.944	11.2012	9.50872	9.78804	HCT116-WT
Down	GENE:ENSG00000284606	-1.42873	0.00672	NA	NANA	NA	6.63256	6.23378	5.26487	4.96849	HCT116-WT
Down	ENSG00000274853	-1.42725	0.0311	MRM1	CHR_HSCHR17_7_CTG4	protein_coding	5.79474	6.21494	4.21837	5.13063	HCT116-WT
Down	LINC03057	-1.42616	0.0228	NA	NANA	NA	5.89276	6.17652	4.4427	5.02459	HCT116-WT
Down	ENSG00000203727	-1.42317	1.08e-06	SAMD5	6q24.3	protein_coding	8.04387	7.84228	6.59853	6.52564	HCT116-WT
Down	ENSG00000138496	-1.42038	1.64e-08	PARP9	3q21.1	protein_coding	8.35025	8.30099	6.95476	6.91508	HCT116-WT
Down	ENSG00000185745	-1.4198	2.86e-06	IFIT1	10q23.31	protein_coding	7.86706	7.88461	6.30672	6.67332	HCT116-WT
Down	ENSG00000121454	-1.4183	0.0135	LHX4	1q25.2	protein_coding	5.98453	6.44248	5.00833	4.8493	HCT116-WT
Down	ENSG00000125375	-1.4178	0.00176	DMAC2L	14q21.3	protein_coding	6.78329	6.76085	5.26487	5.60546	HCT116-WT
Down	ENSG00000186523	-1.41753	0.0123	FAM86B1	8p23.1	protein_coding	6.05397	6.39307	4.96076	4.91013	HCT116-WT
Down	ENSG00000233396	-1.4157	0.00506	LINC01719	1q21.1	lncRNA	6.4123	6.79929	5.54844	4.96849	HCT116-WT
Down	ENSG00000269609	-1.41477	2.13e-07	C10orf95-AS1	10q24.32	lncRNA	8.21279	8.09495	6.89275	6.63779	HCT116-WT
Down	ENSG00000178163	-1.41432	3.79e-36	ZNF518B	4p16.1	protein_coding	11.2864	11.2775	9.90878	9.83193	HCT116-WT
Down	ENSG00000171084	-1.41083	0.0165	FAM86JP	3q21.2	transcribed_unprocessed_pseudogene	6.33071	6.01169	4.6368	5.13063	HCT116-WT
Down	ENSG00000136450	-1.41058	8.71e-39	SRSF1	17q22	protein_coding	12.9261	12.8636	11.617	11.3399	HCT116-WT
Down	ENSG00000147536	-1.41022	3.52e-07	GINS4	8p11.21	protein_coding	8.01804	8.25102	6.85421	6.65566	HCT116-WT
Down	ENSG00000165731	-1.40983	0.00379	RET	10q11.21	protein_coding	6.77303	6.7478	4.96076	5.81082	HCT116-WT
Down	ENSG00000149474	-1.40825	2.72e-10	KAT14	20p11.23	protein_coding	8.76432	8.88729	7.58423	7.26864	HCT116-WT
Down	ENSG00000007376	-1.40725	0.0106	RPUSD1	16p13.3	protein_coding	6.39902	6.15692	4.91157	5.07858	HCT116-WT
Down	ENSG00000158234	-1.40704	0.000117	FAIM ENSG00000158234	3q22.3	protein_coding	7.25071	7.34971	5.91578	5.99056	HCT116-WT
Down	ENSG00000158106	-1.40394	0.0347	RHPN1	8q24.3	protein_coding	5.83475	6.07573	4.21837	5.07858	HCT116-WT
Down	ENSG00000204054	-1.40327	9.51e-11	LINC00963 ENSG00000204054	9q34.11	lncRNA	8.90485	8.86934	7.34583	7.65369	HCT116-WT
Down	ENSG00000168453	-1.40174	0.00789	HR	8p21.3	protein_coding	6.35842	6.39307	5.18432	4.96849	HCT116-WT
Down	ENSG00000144040	-1.40119	0.0139	SFXN5	2p13.2	protein_coding	6.39902	6.5365	4.51034	5.64179	HCT116-WT
Down	ENSG00000150510	-1.39991	0.0456	FAM124A	13q14.3	protein_coding	5.75359	5.64035	4.4427	4.4995	HCT116-WT
Down	ENSG00000047621	-1.39694	2.33e-08	C12orf4	12p13.32	protein_coding	8.34333	8.38764	7.08249	6.90016	HCT116-WT
Down	ENSG00000167359	-1.39653	0.025	OR51I1	11p15.4	protein_coding	6.51436	5.89821	4.4427	5.36594	HCT116-WT
Down	ENSG00000288210	-1.39521	8.05e-07	ASF1B	CHR_HG109_PATCH	protein_coding	7.94224	8.06896	6.68889	6.60137	HCT116-WT
Down	ENSG00000250565	-1.3933	0.000339	ATP6V1E2	2p21	protein_coding	7.23585	7.16579	6.05819	5.64179	HCT116-WT
Down	ENSG00000185085	-1.39282	4.3e-05	INTS5	11q12.3	protein_coding	7.50742	7.58793	6.01226	6.38273	HCT116-WT
Down	ENSG00000167207	-1.39164	0.0477	NOD2	16q12.1	protein_coding	6.01967	5.89821	3.95261	5.22941	HCT116-WT
Down	ENSG00000142961	-1.39054	0.00122	MOB3C	1p33	protein_coding	6.87248	6.87323	5.51589	5.60546	HCT116-WT
Down	ENSG00000214049	-1.3872	9.2e-09	UCA1	19p13.12	lncRNA	8.45984	8.79202	7.34583	7.18496	HCT116-WT
Down	ENSG00000276340	-1.38656	6.53e-18	ZNF623	CHR_HSCHR8_3_CTG7	protein_coding	9.72478	9.80609	8.37411	8.40579	HCT116-WT
Down	ENSG00000104973	-1.38536	2.19e-06	MED25	19q13.33	protein_coding	7.96044	7.84228	6.56711	6.54495	HCT116-WT
Down	ENSG00000237724	-1.38201	0.0258	HSPA1A	CHR_HSCHR6_MHC_COX_CTG1	protein_coding	5.73257	6.4262	4.75306	4.96849	HCT116-WT
Down	ENSG00000075407	-1.37958	2.4e-17	ZNF37A	10p11.1	protein_coding	10.0317	10.062	8.83622	8.48789	HCT116-WT
Down	ENSG00000116793	-1.37948	8.1e-08	PHTF1	1p13.2	protein_coding	8.20136	8.37072	6.93028	6.94445	HCT116-WT
Down	ENSG00000171320	-1.37855	2.58e-17	ESCO2	8p21.1	protein_coding	10.0541	10.253	8.93183	8.61665	HCT116-WT
Down	ENSG00000225973	-1.3771	0.000253	PIGBOS1	15q21.3	protein_coding	7.41147	7.12602	6.03541	5.87326	HCT116-WT
Down	ENSG00000143315	-1.37481	0.000133	PIGM	1q23.2	protein_coding	7.46344	7.4254	6.34427	5.84238	HCT116-WT
Down	ENSG00000215251	-1.37342	7.08e-10	FASTKD5	20p13	protein_coding	8.67071	8.75664	7.43556	7.28021	HCT116-WT
Down	ENSG00000146676	-1.37173	5.13e-19	PURB	7p13	protein_coding	10.271	10.182	9.00107	8.70513	HCT116-WT
Down	ENSG00000167034	-1.37168	0.000573	NKX3-1	8p21.2	protein_coding	7.07813	7.19492	6.01226	5.60546	HCT116-WT
Down	ENSG00000168040	-1.3709	1.24e-06	FADD	11q13.3	protein_coding	8.1187	8.08461	6.55114	6.95892	HCT116-WT
Down	ENSG00000157734	-1.37066	0.00497	SNX22	15q22.31	protein_coding	6.48952	6.70795	5.14229	5.49067	HCT116-WT
Down	ENSG00000115423	-1.36864	0.00286	DNAH6 ENSG00000115423	2p11.2	protein_coding	6.9745	6.56653	5.58026	5.40873	HCT116-WT
Down	ENSG00000235823	-1.36575	1.77e-05	OLMALINC	10q24.31	lncRNA	7.80296	7.7537	6.6594	6.19993	HCT116-WT
Down	ENSG00000123080	-1.36386	0.0225	CDKN2C	1p32.3	protein_coding	5.89276	6.50584	4.6961	5.22941	HCT116-WT
Down	ENSG00000114853	-1.3618	0.0368	ZBTB47	3p22.1	protein_coding	5.79474	5.96736	4.80786	4.4995	HCT116-WT
Down	ENSG00000167378	-1.36173	1.72e-07	IRGQ	19q13.31	protein_coding	8.38097	8.50857	7.3272	6.8389	HCT116-WT
Down	ENSG00000281448	-1.36146	0.0108	ZNF502	CHR_HG2066_PATCH	protein_coding	6.33071	6.47451	5.37783	4.8493	HCT116-WT
Down	ENSG00000136932	-1.3599	9.84e-05	TRMO	9q22.33	protein_coding	7.42464	7.40061	6.03541	6.17536	HCT116-WT
Down	ENSG00000172748	-1.35953	0.0061	ZNF596	8p23.3	protein_coding	6.50199	6.52125	5.26487	5.22941	HCT116-WT
Down	ENSG00000174669	-1.35794	0.0189	SLC29A2	11q13.2	protein_coding	6.30245	6.27073	4.57496	5.40873	HCT116-WT
Down	ENSG00000134533	-1.35566	0.000298	RERG	12p12.3	protein_coding	7.38477	7.31476	6.28757	5.74557	HCT116-WT
Down	ENSG00000167360	-1.35531	0.0166	OR51Q1	11p15.4	protein_coding	6.84336	5.92163	5.22515	5.18086	HCT116-WT
Down	ENSG00000173894	-1.35447	2.81e-05	CBX2	17q25.3	protein_coding	7.60319	8.12048	6.4341	6.69076	HCT116-WT
Down	ENSG00000136867	-1.35402	0.0261	SLC31A2	9q32	protein_coding	6.07082	6.01169	4.96076	4.64974	HCT116-WT
Down	ENSG00000144824	-1.35163	6.1e-45	PHLDB2	3q13.2	protein_coding	12.639	12.706	11.381	11.2604	HCT116-WT
Down	ENSG00000162063	-1.34996	2.2e-13	CCNF	16p13.3	protein_coding	9.46921	9.69834	8.10546	8.38451	HCT116-WT
Down	ENSG00000131153	-1.34487	3.9e-15	GINS2	16q24.1	protein_coding	9.58809	9.58005	8.15913	8.34099	HCT116-WT
Down	ENSG00000169860	-1.34303	0.000853	P2RY1	3q25.2	protein_coding	6.91042	7.44169	5.865	5.96212	HCT116-WT
Down	ENSG00000135315	-1.34034	4.01e-06	CEP162	6q14.3	protein_coding	7.86706	7.98251	6.68889	6.54495	HCT116-WT
Down	ENSG00000197557	-1.33785	0.00286	TTC30A	2q31.2	protein_coding	6.98342	6.62477	5.58026	5.52996	HCT116-WT
Down	GENE:ENSG00000273329	-1.33758	0.00222	NA	NANA	NA	7.11108	6.72136	5.81237	5.49067	HCT116-WT
Down	ENSG00000204128	-1.33535	0.0216	C2orf72	2q37.1	protein_coding	6.01967	6.35916	4.75306	5.18086	HCT116-WT
Down	ENSG00000198814	-1.33514	0.00117	GK	Xp21.2	protein_coding	6.95648	7.10571	5.58026	5.9331	HCT116-WT
Down	ENSG00000083099	-1.33439	3.92e-16	LYRM2	6q15	protein_coding	9.79363	9.76136	8.55317	8.34099	HCT116-WT
Down	ENSG00000125637	-1.3341	0.000696	PSD4	2q14.1	protein_coding	7.2433	6.99966	5.83893	5.87326	HCT116-WT
Down	ENSG00000176641	-1.33316	0.0381	RNF152	18q21.33	protein_coding	5.89276	6.01169	4.4427	5.02459	HCT116-WT
Down	ENSG00000090924	-1.33261	0.0371	PLEKHG2	19q13.2	protein_coding	5.94852	6.01169	5.05438	4.41807	HCT116-WT
Down	ENSG00000236901	-1.33217	0.000869	MIR600HG	9q33.3	lncRNA	7.22836	6.95496	5.75775	5.90349	HCT116-WT
Down	ENSG00000166801	-1.33097	1.6e-17	FAM111A	11q12.1	protein_coding	9.84106	9.96671	8.61209	8.55132	HCT116-WT
Down	ENSG00000128311	-1.32962	3.71e-06	TST	22q12.3	protein_coding	7.92381	7.93151	6.62929	6.63779	HCT116-WT
Down	ENSG00000062370	-1.32796	0.000128	ZNF112	19q13.31	protein_coding	7.4698	7.4578	6.32562	6.01846	HCT116-WT
Down	ENSG00000049130	-1.3277	3.83e-36	KITLG	12q21.32	protein_coding	15.266	15.3338	14.12	13.8084	HCT116-WT
Down	ENSG00000160131	-1.32694	5.76e-17	VMA21	Xq28	protein_coding	10.7942	10.8248	9.71453	9.21038	HCT116-WT
Down	GENE:ENSG00000243176	-1.32687	0.0157	NA	NANA	NA	6.24423	6.27073	5.05438	5.02459	HCT116-WT
Down	ENSG00000149930	-1.3267	3.08e-10	TAOK2	16p11.2	protein_coding	8.91655	9.0342	7.52004	7.80549	HCT116-WT
Down	ENSG00000089050	-1.32314	1.03e-08	RBBP9	20p11.23	protein_coding	8.52243	8.61297	7.29878	7.23337	HCT116-WT
Down	ENSG00000106077	-1.3218	0.000188	ABHD11	7q11.23	protein_coding	7.52587	7.53576	5.94051	6.52564	HCT116-WT
Down	ENSG00000215883	-1.32162	0.00046	CYB5RL	1p32.3	protein_coding	7.11108	7.4254	5.91578	6.09904	HCT116-WT
Down	GENE:ENSG00000227627	-1.32041	0.0253	NA	NANA	NA	6.21421	5.9897	4.96076	4.8493	HCT116-WT
Down	ENSG00000103018	-1.31922	6.12e-53	CYB5B	16q22.1	protein_coding	14.1993	14.1898	12.9342	12.8145	HCT116-WT
Down	ENSG00000113966	-1.31877	0.00113	ARL 6.00	3q11.2	protein_coding	7.03585	6.99966	5.81237	5.7118	HCT116-WT
Down	ENSG00000104450	-1.31849	1.14e-05	SPAG1	8q22.2	protein_coding	7.81801	7.82995	6.62929	6.44572	HCT116-WT
Down	ENSG00000130558	-1.31832	0.0453	OLFM1	9q34.3	protein_coding	5.98453	5.8744	5.05438	4.33177	HCT116-WT
Down	ENSG00000261188	-1.31791	0.00967	TFIP11-DT	22q12.1	lncRNA	6.30245	6.68075	5.18432	5.36594	HCT116-WT
Down	ENSG00000119559	-1.31552	0.000668	C19orf25	19p13.3	protein_coding	7.06137	7.2422	5.89061	5.90349	HCT116-WT
Down	ENSG00000179918	-1.31514	4.97e-08	SEPHS2	16p11.2	protein_coding	8.4946	8.41678	7.24022	7.08298	HCT116-WT
Down	ENSG00000183091	-1.31246	0.00209	NEB	2q23.3	protein_coding	7.05291	6.90882	5.96483	5.45028	HCT116-WT
Down	ENSG00000133488	-1.31021	0.00274	SEC14L4	22q12.2	protein_coding	6.90103	6.76085	5.51589	5.67722	HCT116-WT
Down	ENSG00000204611	-1.30934	9.91e-08	ZNF616 ENSG00000204611	19q13.41	protein_coding	8.61149	8.42499	7.07133	7.39105	HCT116-WT
Down	ENSG00000158301	-1.3077	0.000317	GPRASP2	Xq22.1	protein_coding	7.28722	7.30588	6.01226	6.07268	HCT116-WT
Down	ENSG00000188613	-1.3054	0.0387	NANOS1	10q26.11	protein_coding	6.13631	5.77503	4.86065	4.71937	HCT116-WT
Down	ENSG00000100084	-1.3041	3.42e-10	HIRA	22q11.21	protein_coding	8.86917	9.018	7.719	7.59005	HCT116-WT
Down	ENSG00000144026	-1.30323	8.21e-08	ZNF514	2q11.1	protein_coding	8.39442	8.41678	7.08249	7.1726	HCT116-WT
Down	ENSG00000103316	-1.30281	0.00296	CRYM	16p12.2	protein_coding	7.08644	7.05366	6.1878	5.32185	HCT116-WT
Down	ENSG00000143942	-1.30015	0.000396	CHAC2	2p16.2	protein_coding	7.26543	7.36688	6.20831	5.90349	HCT116-WT
Down	ENSG00000152443	-1.30009	1.48e-09	ZNF776	19q13.43	protein_coding	8.90485	8.93123	7.46143	7.79747	HCT116-WT
Down	ENSG00000003989	-1.29956	3.34e-14	SLC7A2	8p22	protein_coding	9.65805	9.64657	8.48334	8.22608	HCT116-WT
Down	ENSG00000140450	-1.29399	1.72e-05	ARRDC4	15q26.2	protein_coding	7.95137	7.98251	6.93028	6.42503	HCT116-WT
Down	ENSG00000180346	-1.28767	2.79e-07	TIGD2	4q22.1	protein_coding	8.6086	8.62372	7.59206	7.0428	HCT116-WT
Down	ENSG00000277303	-1.28749	9.46e-06	EPOP	CHR_HSCHR17_7_CTG4	protein_coding	7.93305	7.91993	6.55114	6.79119	HCT116-WT
Down	ENSG00000166313	-1.28574	0.0101	APBB1 ENSG00000166313	11p15.4	protein_coding	6.4385	6.63897	5.51589	5.13063	HCT116-WT
Down	ENSG00000185722	-1.28548	1.69e-15	ANKFY1	17p13.2	protein_coding	9.73406	9.85861	8.46215	8.57969	HCT116-WT
Down	ENSG00000275221	-1.28427	9.26e-09	H2AC15	6p22.1	protein_coding	8.64281	8.63793	7.37334	7.38034	HCT116-WT
Down	ENSG00000172936	-1.2823	0.0208	MYD88	3p22.2	protein_coding	6.31665	6.17652	4.96076	5.18086	HCT116-WT
Down	ENSG00000124459	-1.28206	6.72e-07	ZNF45	19q13.31	protein_coding	8.1821	8.31432	7.02583	6.95892	HCT116-WT
Down	ENSG00000235106	-1.28087	0.00115	BRD3OS	9q34.2	protein_coding	6.9745	7.44169	6.08062	5.90349	HCT116-WT
Down	ENSG00000182141	-1.2807	2.9e-05	ZNF708	19p12	protein_coding	7.87188	7.90825	6.85421	6.38273	HCT116-WT
Down	ENSG00000137135	-1.27674	1.49e-06	ARHGEF39	9p13.3	protein_coding	8.19753	8.13558	6.99073	6.8389	HCT116-WT
Down	ENSG00000139618	-1.2761	4.5e-15	BRCA2	13q13.1	protein_coding	10.0959	10.0959	8.99813	8.62575	HCT116-WT
Down	ENSG00000134253	-1.27605	0.0218	TRIM45	1p13.1	protein_coding	6.19897	6.30675	5.22515	4.91013	HCT116-WT
Down	ENSG00000213020	-1.27574	0.000535	ZNF611	19q13.41	protein_coding	7.50122	7.27893	6.38088	5.90349	HCT116-WT
Down	ENSG00000233559	-1.27481	0.00836	LINC00513	7q32.3	lncRNA	6.91975	6.40973	5.37783	5.60546	HCT116-WT
Down	ENSG00000025708	-1.27291	0.000598	TYMP ENSG00000025708	22q13.33	protein_coding	7.37123	7.59523	5.89061	6.564	HCT116-WT
Down	ENSG00000188738	-1.26907	0.0121	FSIP2	2q32.1	protein_coding	6.96551	6.35916	5.75775	5.18086	HCT116-WT
Down	ENSG00000164631	-1.26294	2.63e-14	ZNF12	7p22.1	protein_coding	10.0583	10.2227	9.05869	8.68351	HCT116-WT
Down	ENSG00000162227	-1.26254	0.00925	TAF6L	11q12.3	protein_coding	6.55085	6.72136	5.67173	5.18086	HCT116-WT
Down	ENSG00000084090	-1.26246	2.06e-36	STARD7	2q11.2	protein_coding	11.9627	12.0103	10.7571	10.6936	HCT116-WT
Down	GENE:ENSG00000258168	-1.2622	3.77e-09	NA	NANA	NA	9.07526	8.80467	7.63056	7.77311	HCT116-WT
Down	ENSG00000180113	-1.25879	0.0139	TDRD6	6p12.3	protein_coding	6.42546	6.66696	5.64188	5.02459	HCT116-WT
Down	ENSG00000090612	-1.25847	1.3e-08	ZNF268	12q24.33	protein_coding	8.67071	8.8481	7.59984	7.43311	HCT116-WT
Down	ENSG00000124193	-1.25651	5.6e-37	SRSF6	20q13.11	protein_coding	12.3043	12.3147	11.1185	10.9862	HCT116-WT
Down	ATP8B1-AS1	-1.25639	0.0157	NA	NANA	NA	6.53879	6.27073	5.26487	5.22941	HCT116-WT
Down	ENSG00000166888	-1.25586	6.4e-05	STAT6	12q13.3	protein_coding	8.0267	8.14058	6.4341	7.19722	HCT116-WT
Down	ENSG00000168491	-1.25542	0.00422	CCDC110	4q35.1	protein_coding	6.74181	6.93207	5.75775	5.52996	HCT116-WT
Down	ENSG00000167637	-1.25233	2.49e-07	ZNF283	19q13.31	protein_coding	8.39442	8.44129	7.26001	7.10916	HCT116-WT
Down	ENSG00000167216	-1.25155	0.0152	KATNAL2	18q21.1	protein_coding	6.4385	6.59594	5.00833	5.64179	HCT116-WT
Down	PIERCE1	-1.24848	0.0398	NA	NANA	NA	6.46423	6.03336	4.57496	5.52996	HCT116-WT
Down	ENSG00000138613	-1.24827	0.000102	APH1B	15q22.2	protein_coding	7.54408	7.79233	6.39884	6.52564	HCT116-WT
Down	ENSG00000181004	-1.24622	0.00115	BBS12	4q27	protein_coding	7.22083	7.61692	6.50214	5.87326	HCT116-WT
Down	ENSG00000166133	-1.24499	1.27e-05	RPUSD2	15q15.1	protein_coding	8.06925	8.03715	6.62929	7.02916	HCT116-WT
Down	ENSG00000126217	-1.24307	0.000687	MCF2L	13q34	protein_coding	7.23585	7.36688	5.98874	6.22409	HCT116-WT
Down	ENSG00000123384	-1.24277	0.0053	LRP1	12q13.3	protein_coding	6.67726	6.88519	5.58026	5.64179	HCT116-WT
Down	GENE:ENSG00000278266	-1.24144	0.000497	NA	NANA	NA	7.58571	7.36688	6.03541	6.50607	HCT116-WT
Down	ENSG00000137275	-1.24088	7.39e-10	RIPK1	6p25.2	protein_coding	9.00468	9.1894	7.96787	7.7649	HCT116-WT
Down	ENSG00000100726	-1.24028	0.021	TELO2	16p13.3	protein_coding	6.13631	6.63897	5.14229	5.36594	HCT116-WT
Down	ENSG00000153558	-1.23448	7.39e-07	FBXL2	3p22.3	protein_coding	8.50703	8.27395	7.22016	7.14756	HCT116-WT
Down	ENSG00000083812	-1.23208	0.00174	ZNF324	19q13.43	protein_coding	7.167	7.04302	5.81237	6.04582	HCT116-WT
Down	GENE:ENSG00000288066	-1.23204	1e-05	NA	NANA	NA	8.23912	8.10521	7.16875	6.72502	HCT116-WT
Down	ENSG00000263002	-1.23194	0.0151	ZNF234 ENSG00000263002	19q13.31	protein_coding	6.6991	6.3419	5.18432	5.56821	HCT116-WT
Down	ENSG00000166821	-1.23126	0.000563	PEX11A	15q26.1	protein_coding	7.60319	7.28797	6.1027	6.42503	HCT116-WT
Down	ENSG00000150347	-1.22928	1.25e-10	ARID5B	10q21.2	protein_coding	9.44356	9.28956	8.2948	7.98586	HCT116-WT
Down	ENSG00000143494	-1.22912	0.000795	VASH2	1q32.3	protein_coding	7.21326	7.38384	6.20831	6.01846	HCT116-WT
Down	ENSG00000226419	-1.22885	0.0192	SLC16A1-AS1	1p13.2	lncRNA	6.30245	6.45858	5.34115	5.13063	HCT116-WT
Down	ENSG00000188033	-1.22494	0.000154	ZNF490	19p13.13	protein_coding	7.54408	7.65235	6.38088	6.44572	HCT116-WT
Down	ENSG00000100650	-1.22339	2.34e-25	SRSF5 ENSG00000100650	14q24.1	protein_coding	11.0001	10.9737	9.78109	9.75319	HCT116-WT
Down	ENSG00000159917	-1.22319	0.00731	ZNF235	19q13.31	protein_coding	7.05291	7.26984	6.4341	5.32185	HCT116-WT
Down	ENSG00000134864	-1.22218	0.0458	GGACT	13q32.3	protein_coding	6.12022	5.94468	5.09901	4.71937	HCT116-WT
Down	ENSG00000196268	-1.21987	0.0283	ZNF493	19p12	protein_coding	6.30245	6.19586	5.26487	4.96849	HCT116-WT
Down	ENSG00000099783	-1.21963	3.96e-20	HNRNPM	19p13.2	protein_coding	10.775	11.0185	9.65786	9.71321	HCT116-WT
Down	ENSG00000127364	-1.21639	0.0134	TAS2R4	7q34	protein_coding	7.167	6.40973	5.41361	5.9331	HCT116-WT
Down	ENSG00000263465	-1.21437	9.49e-09	SRSF8	11q21	protein_coding	8.77977	8.82655	7.57636	7.63579	HCT116-WT
Down	ENSG00000262001	-1.21361	1.37e-05	DLGAP1-AS2	18p11.31	lncRNA	8.13481	7.99361	7.00253	6.74185	HCT116-WT
Down	ENSG00000198888	-1.21343	3.4e-05	MT-ND1	MT	protein_coding	7.89572	7.92573	6.85421	6.58281	HCT116-WT
Down	ENSG00000277101	-1.21131	5.22e-06	ARHGEF26	CHR_HSCHR3_2_CTG2_1	protein_coding	8.21279	8.07941	6.95476	6.97324	HCT116-WT
Down	ENSG00000235109	-1.21086	0.000461	ZSCAN31	6p22.1	protein_coding	7.37802	7.69375	6.20831	6.52564	HCT116-WT
Down	ENSG00000142661	-1.20971	2.9e-05	MYOM3	1p36.11	protein_coding	7.92844	7.89648	6.64442	6.82317	HCT116-WT
Down	ENSG00000188295	-1.20941	0.000665	ZNF669	1q44	protein_coding	7.27999	7.43356	6.1878	6.19993	HCT116-WT
Down	ENSG00000122952	-1.20854	4.33e-12	ZWINT	10q21.1	protein_coding	9.49908	9.74832	8.40554	8.45255	HCT116-WT
Down	ENSG00000168404	-1.20825	0.0082	MLKL	16q23.1	protein_coding	6.7627	6.68075	5.70098	5.45028	HCT116-WT
Down	ENSG00000167384	-1.20778	6.85e-07	ZNF180	19q13.31	protein_coding	8.34333	8.44534	7.22016	7.19722	HCT116-WT
Down	ENSG00000204519	-1.20693	1.37e-06	ZNF551	19q13.43	protein_coding	8.4275	8.30989	7.28919	7.06971	HCT116-WT
Down	ENSG00000253276	-1.20627	5.26e-06	CCDC71L	7q22.3	protein_coding	8.15471	8.38764	7.22016	6.94445	HCT116-WT
Down	ENSG00000180884	-1.206	0.000339	ZNF792	19q13.11	protein_coding	7.53803	7.48949	6.22854	6.46612	HCT116-WT
Down	ENSG00000276368	-1.20446	2.77e-16	H2AC14	6p22.1	protein_coding	10.3654	10.2939	8.99518	9.26087	HCT116-WT
Down	ENSG00000177352	-1.20358	0.00492	CCDC71	3p21.31	protein_coding	6.74181	7.18528	5.72965	5.9331	HCT116-WT
Down	ENSG00000188641	-1.20092	0.00442	DPYD	1p21.3	protein_coding	6.83352	7.05366	5.67173	5.9331	HCT116-WT
Down	ENSG00000175137	-1.19794	8.12e-05	SH3BP5L	1q44	protein_coding	7.69299	7.86662	6.61399	6.61969	HCT116-WT
Down	GENE:ENSG00000258744	-1.19707	0.0163	NA	NANA	NA	6.4123	6.69441	5.6114	5.22941	HCT116-WT
Down	ENSG00000175643	-1.19231	0.000964	RMI2 ENSG00000175643	16p13.13	protein_coding	7.21326	7.48949	6.14588	6.27122	HCT116-WT
Down	ENSG00000197385	-1.19158	0.011	ZNF860	3p23	protein_coding	6.84336	6.55159	5.41361	5.74557	HCT116-WT
Down	ENSG00000162946	-1.19151	0.0374	DISC1	1q42.2	protein_coding	6.21421	6.09646	5.05438	5.07858	HCT116-WT
Down	ENSG00000030419	-1.18976	0.019	IKZF2	2q34	protein_coding	6.56281	6.37621	5.4826	5.22941	HCT116-WT
Down	ENSG00000185730	-1.1878	0.0024	ZNF696	8q24.3	protein_coding	7.10292	7.40061	5.83893	6.36111	HCT116-WT
Down	ENSG00000234678	-1.18552	0.0303	ELF3-AS1	1q32.1	lncRNA	6.28812	6.25237	5.26487	5.07858	HCT116-WT
Down	ENSG00000178988	-1.18473	8.4e-16	MRFAP1L1	4p16.1	protein_coding	10.171	10.1502	9.07554	8.87876	HCT116-WT
Down	ENSG00000025770	-1.18332	1.25e-09	NCAPH2	22q13.33	protein_coding	9.07943	9.32513	8.00937	8.06154	HCT116-WT
Down	ENSG00000161547	-1.18328	3.01e-27	SRSF2	17q25.1	protein_coding	11.4148	11.3618	10.1872	10.2296	HCT116-WT
Down	ENSG00000157184	-1.18316	4.58e-07	CPT2	1p32.3	protein_coding	8.45664	8.51243	7.31779	7.32557	HCT116-WT
Down	ENSG00000166963	-1.18134	0.0319	MAP1A	15q15.3	protein_coding	6.46423	6.09646	5.22515	5.18086	HCT116-WT
Down	ENSG00000100416	-1.18041	2.98e-06	TRMU	22q13.31	protein_coding	8.53766	8.4654	7.55249	7.08298	HCT116-WT
Down	ENSG00000227308	-1.18023	0.0336	LINC02832	2q35	lncRNA	6.4385	6.07573	5.18432	5.18086	HCT116-WT
Down	GENE:ENSG00000290832	-1.17942	0.00767	NA	NANA	NA	6.91975	6.68075	5.67173	5.7118	HCT116-WT
Down	ENSG00000125843	-1.17661	0.0332	AP5S1	20p13	protein_coding	6.45142	6.09646	5.26487	5.13063	HCT116-WT
Down	ENSG00000144815	-1.1761	2.15e-06	NXPE3	3q12.3	protein_coding	8.3674	8.61297	7.46995	7.18496	HCT116-WT
Down	ENSG00000159445	-1.17593	1.82e-06	THEM4	1q21.3	protein_coding	8.61723	8.45741	7.56049	7.1726	HCT116-WT
Down	ENSG00000224472	-1.17504	0.000111	TCF19	CHR_HSCHR6_MHC_MCF_CTG1	protein_coding	7.82795	7.70729	6.58291	6.67332	HCT116-WT
Down	ENSG00000157110	-1.17479	0.0284	RBPMS	8p12	protein_coding	6.33071	6.30675	5.14229	5.32185	HCT116-WT
Down	ENSG00000248008	-1.17382	0.00532	NRAV	12q24.31	lncRNA	7.167	6.95496	6.20831	5.60546	HCT116-WT
Down	ENSG00000159905	-1.17082	0.015	ZNF221 ENSG00000159905	19q13.31	protein_coding	6.65508	6.52125	5.37783	5.60546	HCT116-WT
Down	ENSG00000139531	-1.16834	0.00163	SUOX	12q13.2	protein_coding	7.19032	7.28797	6.03541	6.19993	HCT116-WT
Down	ENSG00000177337	-1.16656	0.0316	DLGAP1-AS1	18p11.31	lncRNA	6.73125	6.21494	5.70098	5.02459	HCT116-WT
Down	ENSG00000116983	-1.16394	0.000164	HPCAL4	1p34.2	protein_coding	7.81801	7.72736	6.48543	6.79119	HCT116-WT
Down	ENSG00000268043	-1.16326	8.21e-08	NBPF12	1q21.1	protein_coding	8.72494	8.82965	7.53636	7.72314	HCT116-WT
Down	ENSG00000186272	-1.16289	0.00344	ZNF17	19q13.43	protein_coding	7.0947	7.13607	6.1878	5.77856	HCT116-WT
Down	ENSG00000183808	-1.16109	1.03e-22	RBM12B	8q22.1	protein_coding	11.477	11.4571	10.4205	10.1841	HCT116-WT
Down	ENSG00000254166	-1.16013	3.74e-07	CASC19	8q24.21	lncRNA	8.83259	8.55424	7.52822	7.59005	HCT116-WT
Down	ENSG00000012048	-1.15975	6.54e-15	BRCA1 ENSG00000012048	17q21.31	protein_coding	10.2719	10.5323	9.31662	9.18291	HCT116-WT
Down	ENSG00000175279	-1.15759	0.000812	CENPS ENSG00000175279	1p36.22	protein_coding	7.48245	7.58793	6.16699	6.63779	HCT116-WT
Down	ENSG00000215424	-1.15707	0.00846	MCM3AP-AS1	21q22.3	lncRNA	7.10292	6.89706	6.20831	5.49067	HCT116-WT
Down	ENSG00000137941	-1.15486	2.27e-11	TTLL7	1p31.1	protein_coding	9.68975	9.73846	8.71602	8.39519	HCT116-WT
Down	ENSG00000116560	-1.15455	9.12e-31	SFPQ	1p34.3	protein_coding	12.2352	12.217	11.1387	11.0029	HCT116-WT
Down	ENSG00000196747	-1.15423	2.88e-20	H2AC13	6p22.1	protein_coding	10.8175	10.7822	9.58129	9.71747	HCT116-WT
Down	ENSG00000130749	-1.1535	0.000445	ZC3H4	19q13.32	protein_coding	7.64879	7.65933	6.30672	6.74185	HCT116-WT
Down	GENE:ENSG00000291006	-1.153	0.0275	NA	NANA	NA	6.24423	6.55159	5.34115	5.32185	HCT116-WT
Down	ENSG00000234893	-1.15182	1.22e-09	HCG18	CHR_HSCHR6_MHC_QBL_CTG1	lncRNA	9.28834	9.12276	8.04402	8.09468	HCT116-WT
Down	ENSG00000085276	-1.15017	0.00071	MECOM	3q26.2	protein_coding	7.70922	7.48949	6.68889	6.24785	HCT116-WT
Down	ENSG00000224086	-1.14984	0.0134	PPM1F-AS1	22q11.22	lncRNA	6.6991	6.61043	5.58026	5.56821	HCT116-WT
Down	ENSG00000157470	-1.14967	0.00218	FAM81A	15q22.2	protein_coding	7.35068	7.26068	6.41658	5.9331	HCT116-WT
Down	DNAAF10	-1.14809	0.000144	NA	NANA	NA	7.70383	7.92573	6.6594	6.74185	HCT116-WT
Down	ENSG00000168496	-1.14786	2.3e-19	FEN1	11q12.2	protein_coding	10.6849	10.7499	9.63532	9.50716	HCT116-WT
Down	ENSG00000182463	-1.14554	0.0156	TSHZ2	20q13.2	protein_coding	7.00111	6.44248	5.72965	5.60546	HCT116-WT
Down	ENSG00000261150	-1.14489	5.88e-10	EPPK1	8q24.3	protein_coding	9.19729	9.22278	8.07227	8.08151	HCT116-WT
Down	ENSG00000219481	-1.14446	5.28e-13	NBPF1	1p36.13	protein_coding	9.76286	9.71854	8.61976	8.58902	HCT116-WT
Down	ENSG00000137501	-1.14214	2.53e-07	SYTL2	11q14.1	protein_coding	8.67898	8.62015	7.53636	7.51371	HCT116-WT
Down	ENSG00000218510	-1.14182	0.000362	LINC00339 ENSG00000218510	1p36.12	lncRNA	7.56207	7.98807	6.74613	6.60137	HCT116-WT
Down	ENSG00000136279	-1.14146	1.3e-06	DBNL	7p13	protein_coding	8.8127	9.02071	7.50353	8.04129	HCT116-WT
Down	ENSG00000197798	-1.14036	1.56e-06	FAM118B	11q24.2	protein_coding	8.61723	8.42909	7.3272	7.48401	HCT116-WT
Down	ENSG00000187240	-1.14016	2.43e-05	DYNC2H1	11q22.3	protein_coding	8.0983	8.09495	6.89275	7.06971	HCT116-WT
Down	ENSG00000127528	-1.1394	0.0115	KLF2	19p13.11	protein_coding	6.59811	6.97748	5.75775	5.67722	HCT116-WT
Down	ENSG00000142794	-1.13899	3.99e-06	NBPF3	1p36.12	protein_coding	8.57357	8.31432	7.40034	7.25698	HCT116-WT
Down	ENSG00000186871	-1.13816	6.74e-11	ERCC6L	Xq13.1	protein_coding	9.41416	9.55031	8.30912	8.4005	HCT116-WT
Down	ENSG00000189337	-1.13544	0.00538	KAZN	1p36.21	protein_coding	7.00111	6.95496	5.89061	5.90349	HCT116-WT
Down	ENSG00000173480	-1.13216	0.00227	ZNF417	19q13.43	protein_coding	7.36441	7.26068	6.41658	5.99056	HCT116-WT
Down	ENSG00000174808	-1.13183	0.0132	BTC	4q13.3	protein_coding	6.80359	7.18528	6.26816	5.45028	HCT116-WT
Down	ENSG00000270276	-1.13162	1.02e-17	H4C15	1q21.2	protein_coding	11.005	11.0731	9.75866	10.052	HCT116-WT
Down	ENSG00000040531	-1.1315	0.0317	CTNS	17p13.2	protein_coding	6.18356	6.63897	5.37783	5.36594	HCT116-WT
Down	ENSG00000138621	-1.13146	0.00578	PPCDC	15q24.2	protein_coding	7.03585	6.90882	5.89061	5.90349	HCT116-WT
Down	ENSG00000067533	-1.13145	4.93e-13	RRP15	1q41	protein_coding	9.78089	9.76784	8.65755	8.64377	HCT116-WT
Down	ENSG00000151364	-1.13074	0.00174	KCTD14	11q14.1	protein_coding	7.22083	7.4578	6.16699	6.33915	HCT116-WT
Down	ENSG00000171033	-1.12987	0.00228	PKIA	8q21.13	protein_coding	7.17482	7.28797	6.16699	6.12493	HCT116-WT
Down	ENSG00000160991	-1.12976	0.000297	ORAI2	7q22.1	protein_coding	7.64316	7.74059	6.53499	6.65566	HCT116-WT
Down	ENSG00000181873	-1.12951	0.00588	IBA57	1q42.13	protein_coding	7.01858	6.9205	5.91578	5.87326	HCT116-WT
Down	ENSG00000196670	-1.12798	8.52e-12	ZFP62	5q35.3	protein_coding	9.61849	9.59105	8.44496	8.52726	HCT116-WT
Down	ENSG00000118513	-1.12794	0.0169	MYB	6q23.3	protein_coding	6.60969	6.86116	5.91578	5.36594	HCT116-WT
Down	ENSG00000023839	-1.1262	9.54e-25	ABCC2	10q24.2	protein_coding	11.5561	11.4666	10.4303	10.3442	HCT116-WT
Down	ENSG00000184860	-1.12585	1.02e-10	SDR42E1	16q23.3	protein_coding	9.45964	9.45119	8.40997	8.26152	HCT116-WT
Down	ENSG00000126778	-1.12568	0.0261	SIX1 ENSG00000126778	14q23.1	protein_coding	6.42546	6.52125	5.54844	5.27637	HCT116-WT
Down	ENSG00000119333	-1.12352	5.07e-08	DYNC2I2	9q34.11	protein_coding	8.86917	9.05023	7.78194	7.92083	HCT116-WT
Down	ENSG00000023902	-1.1225	0.0443	PLEKHO1	1q21.2	protein_coding	6.19897	6.30675	5.00833	5.40873	HCT116-WT
Down	ENSG00000120693	-1.12075	0.045	SMAD9	13q13.3	protein_coding	6.33071	6.28885	5.54844	4.91013	HCT116-WT
Down	ENSG00000080603	-1.12075	3.49e-05	SRCAP	16p11.2	protein_coding	8.05662	8.23708	7.15825	6.92984	HCT116-WT
Down	ENSG00000090316	-1.12013	3.71e-09	MAEA	4p16.3	protein_coding	9.22953	9.30077	8.02101	8.28468	HCT116-WT
Down	ENSG00000139266	-1.11948	0.00524	MARCHF9	12q14.1	protein_coding	6.94738	7.13607	6.01226	5.9331	HCT116-WT
Down	GENE:ENSG00000280433	-1.11707	0.016	NA	NANA	NA	6.72061	6.68075	5.81237	5.45028	HCT116-WT
Down	ENSG00000157851	-1.11659	0.0131	DPYSL5	2p23.3	protein_coding	6.68822	6.849	5.83893	5.56821	HCT116-WT
Down	ENSG00000150756	-1.11281	1.03e-05	ATPSCKMT	5p15.2	protein_coding	8.27591	8.30545	7.27953	7.10916	HCT116-WT
Down	ENSG00000271383	-1.11281	4.73e-07	NBPF19	1q21.2	protein_coding	8.7669	8.61656	7.62294	7.57134	HCT116-WT
Down	ENSG00000110442	-1.11237	0.00125	COMMD9	11p13	protein_coding	7.45704	7.4578	6.51866	6.22409	HCT116-WT
Down	ENSG00000147874	-1.11164	3.23e-22	HAUS6	9p22.1	protein_coding	11.2076	11.1257	10.08	10.0368	HCT116-WT
Down	ENSG00000157895	-1.11095	0.00724	C12orf43	12q24.31	protein_coding	7.07813	7.1159	5.70098	6.31686	HCT116-WT
Down	ENSG00000184209	-1.11071	0.0129	SNRNP35	12q24.31	protein_coding	6.78329	6.7478	5.81237	5.60546	HCT116-WT
Down	ENSG00000177225	-1.11061	0.00436	GATD1	11p15.5	protein_coding	7.27273	7.31476	5.865	6.52564	HCT116-WT
Down	ENSG00000149948	-1.10969	7.09e-19	HMGA2	12q14.3	protein_coding	11.4793	11.3451	10.4292	10.1702	HCT116-WT
Down	ENSG00000170456	-1.10955	8.29e-18	DENND5B	12p11.21	protein_coding	10.828	10.6932	9.71632	9.59314	HCT116-WT
Down	ENSG00000129195	-1.10812	1.65e-06	PIMREG	17p13.2	protein_coding	8.4789	8.58757	7.45286	7.43311	HCT116-WT
Down	ENSG00000115414	-1.1064	0.000625	FN1	2q35	protein_coding	7.7464	7.68008	6.39884	6.85446	HCT116-WT
Down	ENSG00000100297	-1.10637	1.92e-11	MCM5	22q12.3	protein_coding	9.74984	9.88417	8.60049	8.83237	HCT116-WT
Down	ENSG00000115594	-1.10337	0.000365	IL1R1	2q11.2	protein_coding	7.88623	7.62407	6.68889	6.69076	HCT116-WT
Down	ENSG00000288124	-1.10325	0.00189	C1RL	CHR_HG1398_PATCH	protein_coding	7.27999	7.58059	6.22854	6.50607	HCT116-WT
Down	ENSG00000197594	-1.10266	4.87e-08	ENPP1	6q23.2	protein_coding	9.05635	9.17729	8.16963	7.86047	HCT116-WT
Down	ENSG00000101361	-1.10179	2.53e-25	NOP56	20p13	protein_coding	11.8758	11.8134	10.6756	10.8129	HCT116-WT
Down	ENSG00000153363	-1.10123	5.39e-06	LINC00467	1q32.3	lncRNA	8.37759	8.44937	7.25015	7.41223	HCT116-WT
Down	ENSG00000100767	-1.10065	0.0326	PAPLN	14q24.2	protein_coding	6.46423	6.35916	5.44851	5.32185	HCT116-WT
Down	ENSG00000091651	-1.10037	3.74e-09	ORC6	16q11.2	protein_coding	9.18186	9.20857	8.15913	8.04807	HCT116-WT
Down	ENSG00000281626	-1.10011	0.0131	ZNF852	CHR_HG2066_PATCH	protein_coding	7.0947	6.73464	6.1027	5.60546	HCT116-WT
Down	ENSG00000260804	-1.09957	0.000243	LINC01963	2q35	lncRNA	8.01369	7.72736	6.74613	6.86986	HCT116-WT
Down	ENSG00000166803	-1.0988	2.43e-09	PCLAF	15q22.31	protein_coding	9.35176	9.5352	8.47066	8.22608	HCT116-WT
Down	ENSG00000231131	-1.09782	0.0214	LNCAROD	10q21.1	lncRNA	6.48952	6.79929	5.4826	5.74557	HCT116-WT
Down	ENSG00000053770	-1.09711	8.91e-11	AP5M1	14q22.3	protein_coding	10.0604	10.0633	9.16483	8.73906	HCT116-WT
Down	ENSG00000269858	-1.09595	0.000255	EGLN2	19q13.2	protein_coding	7.76723	7.80498	6.74613	6.69076	HCT116-WT
Down	ENSG00000140451	-1.09536	0.00408	PIF1	15q22.31	protein_coding	7.13531	7.17557	6.03541	6.17536	HCT116-WT
Down	GENE:ENSG00000289810	-1.09528	0.0426	NA	NANA	NA	6.16798	6.5365	5.4826	5.18086	HCT116-WT
Down	ENSG00000142330	-1.09525	0.0152	CAPN10	2q37.3	protein_coding	6.6991	6.79929	5.58026	5.84238	HCT116-WT
Down	ENSG00000163946	-1.09419	2.19e-22	TASOR	3p14.3	protein_coding	11.3974	11.5417	10.4005	10.3566	HCT116-WT
Down	ENSG00000183060	-1.09246	0.0343	LYSMD4	15q26.3	protein_coding	6.57467	6.47451	5.78532	5.13063	HCT116-WT
Down	ENSG00000103150	-1.09192	0.0276	MLYCD	16q23.3	protein_coding	6.50199	6.50584	5.54844	5.40873	HCT116-WT
Down	ENSG00000163840	-1.09085	9.48e-07	DTX3L	3q21.1	protein_coding	8.59411	8.72371	7.55249	7.61767	HCT116-WT
Down	ENSG00000171792	-1.09056	2.9e-05	RHNO1	12p13.33	protein_coding	8.26497	8.17996	7.03734	7.26864	HCT116-WT
Down	ENSG00000079308	-1.08876	0.0363	TNS1	2q35	protein_coding	6.30245	6.59594	5.6114	5.22941	HCT116-WT
Down	ENSG00000165102	-1.08701	0.000906	HGSNAT	8p11.21	protein_coding	7.70922	7.49731	6.45141	6.65566	HCT116-WT
Down	ENSG00000166275	-1.08681	9.29e-05	BORCS7	10q24.32	protein_coding	8.32238	8.11032	6.91787	7.36955	HCT116-WT
Down	ENSG00000069812	-1.08634	0.00385	HES2	1p36.31	protein_coding	7.34377	7.09545	6.16699	6.19993	HCT116-WT
Down	ENSG00000203943	-1.08521	4.52e-05	SAMD13	1p31.1	protein_coding	8.25763	8.23241	7.35506	6.97324	HCT116-WT
Down	ENSG00000148730	-1.08445	1.15e-14	EIF4EBP2	10q22.1	protein_coding	10.1924	10.2793	9.12223	9.19212	HCT116-WT
Down	ENSG00000125817	-1.08231	6.46e-06	CENPB	20p13	protein_coding	8.44699	8.45741	7.27953	7.49398	HCT116-WT
Down	ENSG00000173638	-1.0817	0.00809	SLC19A1	21q22.3	protein_coding	7.01858	6.95496	5.865	6.04582	HCT116-WT
Down	ENSG00000152683	-1.08096	5.75e-13	SLC30A6	2p22.3	protein_coding	9.94752	10.0448	8.96536	8.87495	HCT116-WT
Down	GENE:ENSG00000278903	-1.08034	0.00314	NA	NANA	NA	7.26543	7.44169	6.1027	6.50607	HCT116-WT
Down	ENSG00000025434	-1.07789	0.0482	NR1H3	11p11.2	protein_coding	6.25901	6.27073	5.30351	5.22941	HCT116-WT
Down	ENSG00000221838	-1.07727	0.0414	AP4M1	7q22.1	protein_coding	6.2293	6.5365	5.4826	5.27637	HCT116-WT
Down	ENSG00000101417	-1.0768	0.000915	PXMP4	20q11.22	protein_coding	7.73588	7.58793	6.4341	6.79119	HCT116-WT
Down	ENSG00000143479	-1.07665	7.23e-07	DYRK3	1q32.1	protein_coding	8.75392	8.6694	7.68281	7.61767	HCT116-WT
Down	GENE:ENSG00000291055	-1.07598	0.0356	NA	NANA	NA	6.72061	6.25237	5.54844	5.45028	HCT116-WT
Down	ENSG00000205730	-1.07515	6.49e-15	ITPRIPL2	16p12.3	protein_coding	10.5328	10.775	9.61433	9.55794	HCT116-WT
Down	ENSG00000132330	-1.075	0.00903	SCLY	2q37.3	protein_coding	7.03585	7.13607	5.75775	6.31686	HCT116-WT
Down	ENSG00000168887	-1.07351	4.8e-05	C2orf68	2p11.2	protein_coding	8.20899	8.34929	7.03734	7.40168	HCT116-WT
Down	ENSG00000178096	-1.07194	0.00658	BOLA1	1q21.2	protein_coding	6.96551	7.25147	6.12445	6.04582	HCT116-WT
Down	ENSG00000198298	-1.07105	0.00432	ZNF485	10q11.21	protein_coding	7.34377	7.12602	6.1027	6.31686	HCT116-WT
Down	ENSG00000073464	-1.07025	0.00709	CLCN4	Xp22.2	protein_coding	7.19032	6.95496	6.01226	6.09904	HCT116-WT
Down	ENSG00000183763	-1.07023	0.0196	TRAIP	3p21.31	protein_coding	6.64387	6.7478	5.75775	5.60546	HCT116-WT
Down	ENSG00000189306	-1.06718	1.6e-07	RRP7A	22q13.2	protein_coding	8.87638	9.05288	7.88109	7.94283	HCT116-WT
Down	ENSG00000120784	-1.06695	0.000296	ZFP30	19q13.12	protein_coding	7.89098	7.94871	7.03734	6.69076	HCT116-WT
Down	ENSG00000178896	-1.06573	0.000815	EXOSC4	8q24.3	protein_coding	7.59156	7.70053	6.68889	6.52564	HCT116-WT
Down	ENSG00000204856	-1.06239	0.000791	FAM216A	12q24.11	protein_coding	7.60319	7.74716	6.73203	6.54495	HCT116-WT
Down	ENSG00000135439	-1.05887	0.023	AGAP2	12q14.1	protein_coding	6.75229	6.76085	5.44851	6.01846	HCT116-WT
Down	ENSG00000163832	-1.0546	2.89e-05	ELP6	3p21.31	protein_coding	8.35713	8.27395	7.16875	7.39105	HCT116-WT
Down	ENSG00000160993	-1.05448	0.00176	ALKBH4	7q22.1	protein_coding	7.57983	7.55086	6.32562	6.74185	HCT116-WT
Down	ENSG00000213918	-1.05447	0.00674	DNASE1 ENSG00000213918	16p13.3	protein_coding	7.18259	7.04302	6.03541	6.17536	HCT116-WT
Down	ENSG00000108179	-1.05343	8.84e-08	PPIF ENSG00000108179	10q22.3	protein_coding	9.08359	9.23452	7.99173	8.23799	HCT116-WT
Down	ENSG00000184698	-1.05257	0.000329	OR51M1	11p15.4	protein_coding	8.80517	8.06371	7.43556	7.46386	HCT116-WT
Down	ENSG00000121417	-1.05139	0.00292	ZNF211	19q13.43	protein_coding	7.39818	7.35832	6.48543	6.22409	HCT116-WT
Down	ENSG00000197444	-1.05019	0.00132	OGDHL	10q11.23	protein_coding	7.63185	7.66628	6.41658	6.82317	HCT116-WT
Down	ENSG00000281289	-1.04976	3.31e-07	LSS	CHR_HSCHR21_5_CTG2	protein_coding	8.93737	8.97946	7.79556	8.04129	HCT116-WT
Down	ENSG00000259571	-1.04965	0.0216	BLID	11q24.1	protein_coding	7.19801	6.58131	6.08062	5.74557	HCT116-WT
Down	ENSG00000166436	-1.04902	1.78e-06	TRIM66	11p15.4	protein_coding	8.85222	8.67974	7.63814	7.82931	HCT116-WT
Down	ENSG00000278463	-1.04828	4.98e-10	H2AC4	6p22.2	protein_coding	9.61562	9.60015	8.46641	8.66599	HCT116-WT
Down	ENSG00000198736	-1.04803	0.0225	MSRB1	16p13.3	protein_coding	6.74181	6.63897	5.75775	5.64179	HCT116-WT
Down	ENSG00000078668	-1.04755	1.2e-19	VDAC3	8p11.21	protein_coding	11.1233	11.2066	10.08	10.1608	HCT116-WT
Down	ENSG00000250722	-1.04724	0.0113	SELENOP	5p12	protein_coding	7.48245	7.58793	6.96685	5.84238	HCT116-WT
Down	ENSG00000114268	-1.04482	7.26e-06	PFKFB4	3p21.31	protein_coding	8.49772	8.68317	7.46143	7.66255	HCT116-WT
Down	ENSG00000227403	-1.04446	0.00207	LINC01806 ENSG00000227403	2q24.2	lncRNA	7.63185	7.52815	6.77392	6.31686	HCT116-WT
Down	ENSG00000175322	-1.04414	0.000754	ZNF519	18p11.21	protein_coding	7.71994	7.7537	6.84114	6.58281	HCT116-WT
Down	ENSG00000071246	-1.0422	0.00183	VASH1	14q24.3	protein_coding	7.60896	7.68008	6.36269	6.86986	HCT116-WT
Down	ENSG00000186638	-1.04161	0.00107	KIF24	9p13.3	protein_coding	7.59738	7.65235	6.6594	6.564	HCT116-WT
Down	ENSG00000115282	-1.04069	0.0401	TTC31	2p13.1	protein_coding	6.33071	6.63897	5.6114	5.40873	HCT116-WT
Down	ENSG00000145604	-1.03957	2.09e-13	SKP2	5p13.2	protein_coding	10.2738	10.1699	9.22647	9.14861	HCT116-WT
Down	GENE:ENSG00000287169	-1.03952	0.0456	NA	NANA	NA	7.03585	6.17652	5.64188	5.74557	HCT116-WT
Down	ENSG00000070778	-1.03861	0.00494	PTPN21	14q31.3	protein_coding	7.22836	7.30588	6.12445	6.40403	HCT116-WT
Down	ENSG00000173818	-1.03859	0.00869	ENDOV	17q25.3	protein_coding	7.39149	7.39225	5.91578	6.75849	HCT116-WT
Down	ENSG00000112276	-1.03825	0.0154	BVES	6q21	protein_coding	6.88206	6.82436	5.89061	5.84238	HCT116-WT
Down	ENSG00000243232	-1.03642	0.00302	PCDHAC2	5q31.3	protein_coding	7.32984	7.6025	6.59853	6.31686	HCT116-WT
Down	ENSG00000244045	-1.0363	0.000263	TMEM199	17q11.2	protein_coding	8.11464	8.1848	6.86717	7.36955	HCT116-WT
Down	ENSG00000176244	-1.03619	0.00218	ACBD7	10p13	protein_coding	7.70922	7.58059	6.88002	6.33915	HCT116-WT
Down	ENSG00000054118	-1.0352	5.42e-21	THRAP3	1p34.3	protein_coding	11.6068	11.679	10.5325	10.685	HCT116-WT
Down	ENSG00000183873	-1.03408	0.0197	SCN5A	3p22.2	protein_coding	7.03585	6.69441	5.70098	6.07268	HCT116-WT
Down	ENSG00000277909	-1.03277	0.00143	SPC25	CHR_HSCHR2_1_CTG7_2	protein_coding	7.49499	7.7537	6.61399	6.63779	HCT116-WT
Down	ENSG00000180530	-1.03188	5.19e-13	NRIP1	21q21.1	protein_coding	10.3594	10.3842	9.45823	9.21641	HCT116-WT
Down	ENSG00000180035	-1.03133	0.00488	ZNF48	16p11.2	protein_coding	7.31577	7.34105	6.12445	6.52564	HCT116-WT
Down	ENSG00000154127	-1.03015	6.08e-12	UBASH3B	11q24.1	protein_coding	10.0338	10.1099	9.133	8.95291	HCT116-WT
Down	ENSG00000178409	-1.02987	0.0181	BEND3	6q21	protein_coding	7.15124	6.70795	6.1027	5.81082	HCT116-WT
Down	ENSG00000166192	-1.02896	0.035	SENP8	15q23	protein_coding	6.50199	6.72136	5.83893	5.40873	HCT116-WT
Down	GENE:ENSG00000275464	-1.02803	7.19e-05	NA	NANA	NA	8.40443	8.52778	7.18953	7.68883	HCT116-WT
Down	ENSG00000000457	-1.02782	1.86e-05	SCYL3	1q24.2	protein_coding	8.58534	8.40436	7.3824	7.59005	HCT116-WT
Down	ENSG00000146834	-1.02703	0.000828	MEPCE	7q22.1	protein_coding	7.88146	7.91993	6.62929	7.13487	HCT116-WT
Down	ENSG00000132436	-1.02564	1.79e-10	FIGNL1	7p12.1	protein_coding	9.87383	9.75974	8.88482	8.70513	HCT116-WT
Down	ENSG00000223887	-1.02412	0.0268	PRR3	CHR_HSCHR6_MHC_DBB_CTG1	protein_coding	6.73125	6.61043	5.70098	5.7118	HCT116-WT
Down	ENSG00000231365	-1.02399	0.00117	WARS2-AS1	1p12	lncRNA	7.86706	7.61692	6.61399	6.88509	HCT116-WT
Down	ENSG00000104872	-1.02337	5.23e-09	PIH1D1 ENSG00000104872	19q13.33	protein_coding	9.46603	9.55406	8.38316	8.6029	HCT116-WT
Down	ENSG00000186222	-1.02292	0.00856	BLOC1S4	4p16.1	protein_coding	7.13531	7.08512	6.03541	6.22409	HCT116-WT
Down	ENSG00000182986	-1.02238	8.49e-06	ZNF320	19q13.41	protein_coding	8.6086	8.57285	7.69012	7.46386	HCT116-WT
Down	ENSG00000142252	-1.02227	0.0132	GEMIN7	19q13.32	protein_coding	7.07813	7.01062	5.81237	6.29422	HCT116-WT
Down	ENSG00000203499	-1.02226	0.000212	IQANK1	8q24.3	protein_coding	8.11057	8.14058	6.93028	7.30307	HCT116-WT
Down	ENSG00000186205	-1.02218	3.63e-06	MTARC1	1q41	protein_coding	8.6201	8.70696	7.61528	7.69748	HCT116-WT
Down	ENSG00000016391	-1.02193	0.00034	CHDH	3p21.1	protein_coding	8.1187	8.16531	6.86717	7.38034	HCT116-WT
Down	ENSG00000273889	-1.01823	0.000337	FAM83H	CHR_HSCHR8_3_CTG7	protein_coding	7.90983	8.12048	6.90536	7.13487	HCT116-WT
Down	ENSG00000140265	-1.01628	4.47e-07	ZSCAN29 ENSG00000140265	15q15.3	protein_coding	9.14653	8.9961	8.18005	7.94283	HCT116-WT
Down	ENSG00000150764	-1.01586	5.54e-06	DIXDC1	11q23.1	protein_coding	8.64843	8.72704	7.79556	7.5619	HCT116-WT
Down	ENSG00000154920	-1.01366	7.73e-06	EME1	17q21.33	protein_coding	8.55572	8.56915	7.58423	7.54281	HCT116-WT
Down	ENSG00000246273	-1.0131	0.00143	SBF2-AS1	11p15.4	lncRNA	7.90044	7.55835	6.68889	6.82317	HCT116-WT
Down	ENSG00000170917	-1.01236	0.00535	NUDT6 ENSG00000170917	4q28.1	protein_coding	7.42464	7.2422	6.20831	6.50607	HCT116-WT
Down	ENSG00000146267	-1.01204	0.0165	FAXC	6q16.2	protein_coding	6.86284	6.93207	5.98874	5.87326	HCT116-WT
Down	ENSG00000171103	-1.01166	0.000341	TRMT61B	2p23.2	protein_coding	7.91451	8.26023	7.03734	7.1726	HCT116-WT
Down	ENSG00000006016	-1.01088	0.00755	CRLF1	19p13.11	protein_coding	7.11921	7.28797	6.12445	6.33915	HCT116-WT
Down	ENSG00000172687	-1.01067	0.0141	ZNF738	19p12	protein_coding	6.93823	7.01062	5.89061	6.12493	HCT116-WT
Down	ENSG00000139428	-1.01037	0.000465	MMAB	12q24.11	protein_coding	7.95137	7.84228	6.86717	6.95892	HCT116-WT
Down	ENSG00000106305	-1.00909	0.000585	AIMP2	7p22.1	protein_coding	8.53158	8.06371	7.06009	7.5619	HCT116-WT
Down	ENSG00000109458	-1.00868	0.00742	GAB1	4q31.21	protein_coding	7.48873	7.23286	6.62929	6.09904	HCT116-WT
Down	ENSG00000185261	-1.0071	0.0369	KIAA0825	5q15	protein_coding	6.64387	6.50584	5.54844	5.7118	HCT116-WT
Down	ENSG00000196371	-1.00674	0.00715	FUT4	11q21	protein_coding	7.30868	7.58059	6.74613	6.12493	HCT116-WT
Down	ENSG00000198840	-1.00628	0.0293	MT-ND3	MT	protein_coding	6.80359	6.65303	5.58026	5.96212	HCT116-WT
Down	ENSG00000171135	-1.0038	7.68e-06	JAGN1	3p25.3	protein_coding	8.61149	8.62372	7.69739	7.55239	HCT116-WT
Down	ENSG00000236144	-1.0008	0.0438	TMEM147-AS1	19q13.12	lncRNA	6.66621	6.49026	5.37783	5.87326	HCT116-WT
Down	ENSG00000281429	-1.00029	0.0169	FAM20C	CHR_HSCHR7_1_CTG1	protein_coding	6.79348	7.19492	6.1027	5.99056	HCT116-WT
Up	ENSG00000288622	8.39031	0.00555	PDCD6-AHRR	5p15.33	protein_coding	2	2	6.62437	4.71756	HCT116-p53-/-
Up	ENSG00000148346	5.65576	1.71e-06	LCN2	9q34.11	protein_coding	2.36134	2.47885	6.58934	5.70982	HCT116-p53-/-
Up	ENSG00000120051	2.58376	0.000386	CFAP58	10q25.1	protein_coding	3.94343	3.83132	5.98097	6.20398	HCT116-p53-/-
Up	ENSG00000284713	2.56542	0.00271	SMIM38	11q13.3	protein_coding	4.14255	3.24958	5.6817	6.05057	HCT116-p53-/-
Up	ENSG00000129226	2.33443	1.8e-05	CD68	17p13.1	protein_coding	4.91576	4.5657	7.16612	6.55721	HCT116-p53-/-
Up	ENSG00000196611	2.19717	0.0107	MMP1	11q22.2	protein_coding	3.58127	4.11965	5.71458	5.78471	HCT116-p53-/-
Up	ENSG00000236714	2.17074	0.0133	LINC01844	5q31.3	lncRNA	3.94343	3.83132	5.42782	5.94568	HCT116-p53-/-
Up	ENSG00000106366	2.09756	7.44e-20	SERPINE1 ENSG00000106366	7q22.1	protein_coding	7.48643	7.32792	9.63371	9.30471	HCT116-p53-/-
Up	ENSG00000134007	2.09295	0.0048	ADAM20	14q24.2	protein_coding	4.14255	4.30344	5.83908	6.25755	HCT116-p53-/-
Up	ENSG00000262862	1.91728	0.000141	KRTAP2-3	CHR_HSCHR17_4_CTG4	protein_coding	5.69532	4.97977	6.87762	7.41277	HCT116-p53-/-
Up	ENSG00000164744	1.91658	0.00741	SUN3	7p12.3	protein_coding	4.14255	4.65856	6.18244	6.11003	HCT116-p53-/-
Up	ENSG00000157570	1.91123	0.0402	TSPAN18	11p11.2	protein_coding	4.39761	3.74923	6.11014	5.22749	HCT116-p53-/-
Up	ENSG00000182752	1.90888	0.0104	PAPPA	9q33.1	protein_coding	4.3175	4.35984	6.15874	5.87888	HCT116-p53-/-
Up	ENSG00000205426	1.8955	5.99e-05	KRT81	12q13.13	protein_coding	5.21007	5.30111	6.98932	7.08749	HCT116-p53-/-
Up	ENSG00000247993	1.89178	2.38e-05	FOXD1-AS1	5q13.2	lncRNA	5.69532	5.24231	7.36561	7.1643	HCT116-p53-/-
Up	ENSG00000153930	1.86737	0.0238	ANKFN1	17q22	protein_coding	4.04642	4.30344	5.77818	5.83256	HCT116-p53-/-
Up	ENSG00000251493	1.86641	6.25e-08	FOXD1	5q13.2	protein_coding	6.17609	6.17975	7.77707	8.16288	HCT116-p53-/-
Up	GENE:ENSG00000286037	1.78972	0.00515	NA	NANA	NA	5.25377	4.46644	6.33824	6.70593	HCT116-p53-/-
Up	ENSG00000282830	1.77083	0.00015	CALB2	CHR_HSCHR16_4_CTG3_1	protein_coding	5.41644	5.51491	7.34476	6.9204	HCT116-p53-/-
Up	ENSG00000128016	1.76656	0.000182	ZFP36	19q13.2	protein_coding	5.69532	5.67909	7.72961	6.90929	HCT116-p53-/-
Up	ENSG00000180263	1.74342	3.45e-22	FGD6	12q22	protein_coding	8.41839	8.45285	10.1696	10.1665	HCT116-p53-/-
Up	GENE:ENSG00000285103	1.73059	0.0243	NA	NANA	NA	4.3175	4.65856	5.74673	6.29219	HCT116-p53-/-
Up	ENSG00000010438	1.71866	8.72e-05	PRSS3 ENSG00000010438	9p13.3	protein_coding	5.52743	5.63405	7.22436	7.21031	HCT116-p53-/-
Up	ENSG00000173269	1.69812	3e-07	MMRN2	10q23.2	protein_coding	6.22082	6.45039	8.02658	7.9624	HCT116-p53-/-
Up	ENSG00000033327	1.69682	0.00998	GAB2	11q14.1	protein_coding	4.61427	5.18102	6.80315	6.12931	HCT116-p53-/-
Up	GENE:ENSG00000240240	1.64998	6.39e-05	NA	NANA	NA	5.66327	5.97831	7.44613	7.38896	HCT116-p53-/-
Up	ENSG00000288455	1.64726	1.03e-08	SEMA7A	CHR_HG2198_PATCH	protein_coding	6.88078	6.7326	8.49246	8.33888	HCT116-p53-/-
Up	GENE:ENSG00000272983	1.6355	0.000101	NA	NANA	NA	5.90172	5.78587	7.58596	7.21031	HCT116-p53-/-
Up	ENSG00000067798	1.63202	1.59e-29	NAV3	12q21.2	protein_coding	9.97258	10.0279	11.6417	11.6168	HCT116-p53-/-
Up	ENSG00000188910	1.62305	1.38e-14	GJB3	1p34.3	protein_coding	7.95868	7.87932	9.5923	9.45559	HCT116-p53-/-
Up	ENSG00000134531	1.61368	5.46e-20	EMP1	12p13.1	protein_coding	8.70876	8.85234	10.3465	10.4302	HCT116-p53-/-
Up	ENSG00000138166	1.60168	1.38e-28	DUSP5 ENSG00000138166	10q25.2	protein_coding	10.6055	10.4551	12.1799	12.0793	HCT116-p53-/-
Up	ENSG00000162407	1.57534	7.41e-07	PLPP3 ENSG00000162407	1p32.2	protein_coding	6.62195	6.61006	8.28373	8.01	HCT116-p53-/-
Up	ENSG00000187720	1.55099	2.88e-12	THSD4	15q23	protein_coding	7.69103	7.91269	9.37556	9.31317	HCT116-p53-/-
Up	ENSG00000074416	1.53476	0.00637	MGLL	3q21.3	protein_coding	4.96917	5.611	6.74067	6.81715	HCT116-p53-/-
Up	ENSG00000008513	1.5309	1.81e-09	ST3GAL1	8q24.22	protein_coding	7.68306	7.37658	9.17163	8.90396	HCT116-p53-/-
Up	ENSG00000132470	1.52872	1.32e-15	ITGB4	17q25.1	protein_coding	9.61025	9.71708	11.4022	10.942	HCT116-p53-/-
Up	ENSG00000113070	1.52073	9.63e-05	HBEGF	5q31.3	protein_coding	6.17609	5.99621	7.46558	7.62466	HCT116-p53-/-
Up	ENSG00000185033	1.51404	1.63e-06	SEMA4B	15q26.1	protein_coding	6.82392	7.17912	8.72808	8.24475	HCT116-p53-/-
Up	ENSG00000197467	1.50034	3.1e-06	COL13A1	10q22.1	protein_coding	6.50023	6.7326	8.12158	8.05608	HCT116-p53-/-
Up	ENSG00000134954	1.48518	4.78e-13	ETS1	11q24.3	protein_coding	8.61552	8.44309	10.1517	9.84349	HCT116-p53-/-
Up	GENE:ENSG00000290816	1.47916	0.0387	NA	NANA	NA	4.39761	5.38504	6.31699	6.39138	HCT116-p53-/-
Up	ENSG00000213904	1.46877	0.0202	LIPE-AS1	19q13.2	lncRNA	4.96917	5.117	6.37983	6.42298	HCT116-p53-/-
Up	ENSG00000175592	1.45757	3.28e-08	FOSL1	11q13.1	protein_coding	7.54916	7.77946	9.32323	8.86996	HCT116-p53-/-
Up	ENSG00000118503	1.45404	0.000271	TNFAIP3	6q23.3	protein_coding	6.1532	6.37028	7.91077	7.40487	HCT116-p53-/-
Up	ENSG00000112599	1.45351	0.0378	GUCA1B	6p21.1	protein_coding	4.61427	5.14937	6.27352	6.22206	HCT116-p53-/-
Up	ENSG00000184731	1.45345	1.87e-16	FAM110C	2p25.3	protein_coding	9.23563	9.43313	10.6778	10.8885	HCT116-p53-/-
Up	ENSG00000177483	1.4414	0.0323	RBM44	2q37.3	protein_coding	4.91576	4.97977	6.20575	6.32602	HCT116-p53-/-
Up	ENSG00000178440	1.44087	0.0244	TIMM23B-AGAP6	10q11.23	protein_coding	5.11848	5.01532	6.27352	6.49909	HCT116-p53-/-
Up	ENSG00000259030	1.43514	0.00137	FPGT-TNNI3K	1p31.1	protein_coding	5.98187	5.97831	7.06776	7.59028	HCT116-p53-/-
Up	ENSG00000231999	1.43187	0.000225	LRRC8C-DT	1p22.2	lncRNA	6.63854	6.31429	7.54998	8.12495	HCT116-p53-/-
Up	ENSG00000254206	1.41351	0.0417	NPIPB11	16p11.2	protein_coding	4.61427	5.48986	6.2287	6.62672	HCT116-p53-/-
Up	ENSG00000249992	1.413	0.0187	TMEM158	3p21.31	protein_coding	5.0704	5.41197	6.69197	6.45391	HCT116-p53-/-
Up	ENSG00000142627	1.40873	1.79e-13	EPHA2	1p36.13	protein_coding	9.10153	9.2325	10.737	10.3888	HCT116-p53-/-
Up	ENSG00000162105	1.4057	0.00017	SHANK2	11q13.4	protein_coding	6.34725	6.32849	7.83803	7.5479	HCT116-p53-/-
Up	ENSG00000053747	1.38832	1.6e-07	LAMA3	18q11.2	protein_coding	7.34206	7.21778	8.63668	8.65058	HCT116-p53-/-
Up	ENSG00000141738	1.3839	0.00156	GRB7	17q12	protein_coding	5.87398	6.11568	7.46558	7.19208	HCT116-p53-/-
Up	ENSG00000132837	1.37899	0.00241	DMGDH	5q14.1	protein_coding	5.92893	5.84635	7.3236	7.0776	HCT116-p53-/-
Up	ENSG00000185950	1.36848	4.76e-08	IRS2	13q34	protein_coding	7.43989	7.73217	8.93056	8.96695	HCT116-p53-/-
Up	ENSG00000010818	1.36006	6.33e-12	HIVEP2	6q24.2	protein_coding	8.47025	8.50693	9.93513	9.73908	HCT116-p53-/-
Up	ENSG00000197183	1.35312	0.0242	NOL4L	20q11.21	protein_coding	5.37746	5.30111	6.80315	6.37531	HCT116-p53-/-
Up	ENSG00000196878	1.35308	1.42e-14	LAMB3	1q32.2	protein_coding	9.06212	9.14092	10.5239	10.3727	HCT116-p53-/-
Up	ENSG00000281207	1.34481	0.0129	SLFNL1-AS1	1p34.2	lncRNA	5.63049	5.46436	6.96219	6.65361	HCT116-p53-/-
Up	ENSG00000169429	1.3438	0.000301	CXCL8	4q13.3	protein_coding	6.79463	6.84555	7.72961	8.44274	HCT116-p53-/-
Up	ENSG00000023330	1.34315	5.11e-14	ALAS1	3p21.2	protein_coding	9.36331	9.18841	10.7087	10.5143	HCT116-p53-/-
Up	ENSG00000131746	1.33517	6.67e-05	TNS4	17q21.2	protein_coding	6.93548	7.39694	8.75203	8.20894	HCT116-p53-/-
Up	GENE:ENSG00000279110	1.33029	0.00119	NA	NANA	NA	6.0578	6.39748	7.64685	7.40487	HCT116-p53-/-
Up	ENSG00000280109	1.32274	2.54e-05	PLAC4	21q22.2	lncRNA	6.82392	7.29936	8.45889	8.31381	HCT116-p53-/-
Up	ENSG00000185920	1.30794	0.0113	PTCH1	9q22.32	protein_coding	5.63049	5.65675	6.93455	6.82899	HCT116-p53-/-
Up	ENSG00000058085	1.30222	2.88e-17	LAMC2	1q25.3	protein_coding	9.9791	10.0344	11.3626	11.2485	HCT116-p53-/-
Up	ENSG00000163393	1.26954	0.000219	SLC22A15	1p13.1	protein_coding	6.60518	6.67819	7.89651	7.86221	HCT116-p53-/-
Up	ENSG00000006459	1.26058	6.03e-13	KDM7A	7q34	protein_coding	9.28122	9.33102	10.4636	10.6532	HCT116-p53-/-
Up	ENSG00000150907	1.25116	3.56e-06	FOXO1	13q14.11	protein_coding	7.31136	7.42364	8.59314	8.60996	HCT116-p53-/-
Up	ENSG00000122861	1.24554	2.58e-15	PLAU	10q22.2	protein_coding	10.0459	10.1912	11.4216	11.3048	HCT116-p53-/-
Up	ENSG00000095383	1.24314	0.0321	TBC1D2	9q22.33	protein_coding	6.03293	5.65675	7.41646	6.52844	HCT116-p53-/-
Up	ENSG00000023445	1.23719	4.78e-05	BIRC3	11q22.2	protein_coding	7.42085	7.09854	8.31623	8.62023	HCT116-p53-/-
Up	ENSG00000059728	1.23224	0.0013	MXD1	2p13.3	protein_coding	6.50023	6.48884	7.53164	7.82721	HCT116-p53-/-
Up	ENSG00000214021	1.21755	0.00193	TTLL3	3p25.3	protein_coding	6.36728	6.47613	7.71343	7.4894	HCT116-p53-/-
Up	ENSG00000162344	1.20736	5.02e-05	FGF19	11q13.3	protein_coding	7.468	7.48833	8.89514	8.40367	HCT116-p53-/-
Up	ENSG00000110888	1.20725	4.26e-12	CAPRIN2	12p11.21	protein_coding	9.26529	9.42489	10.6029	10.4986	HCT116-p53-/-
Up	ENSG00000022267	1.20546	0.000586	FHL1	Xq26.3	protein_coding	6.65493	7.17912	8.02658	8.22247	HCT116-p53-/-
Up	ENSG00000145911	1.20537	0.022	N4BP3	5q35.3	protein_coding	6.00762	5.58757	7.04208	6.8524	HCT116-p53-/-
Up	ENSG00000178038	1.20519	0.00587	ALS2CL	3p21.31	protein_coding	6.03293	6.42418	7.51307	7.30664	HCT116-p53-/-
Up	ENSG00000137936	1.2025	1.12e-09	BCAR3	1p22.1	protein_coding	8.98643	8.86701	10.2517	9.98254	HCT116-p53-/-
Up	ENSG00000147394	1.20171	0.000119	ZNF185	Xq28	protein_coding	7.05145	7.11502	8.39947	8.11531	HCT116-p53-/-
Up	ENSG00000120093	1.19849	0.0386	HOXB3	17q21.32	protein_coding	5.59695	5.46436	6.5715	6.7314	HCT116-p53-/-
Up	GOT1-DT	1.1856	0.0333	NA	NANA	NA	6.12993	5.67909	6.65856	7.34013	HCT116-p53-/-
Up	ENSG00000095951	1.17962	1.07e-08	HIVEP1	6p24.1	protein_coding	8.80002	9.17472	10.2489	10.1021	HCT116-p53-/-
Up	ENSG00000135074	1.17855	6.2e-06	ADAM19	5q33.3	protein_coding	8.1787	8.52862	9.76507	9.27038	HCT116-p53-/-
Up	ENSG00000273707	1.17853	0.0284	CDKN1C	CHR_HSCHR11_1_CTG7	protein_coding	5.92893	5.56376	6.8334	6.89809	HCT116-p53-/-
Up	ENSG00000005884	1.17793	3.48e-10	ITGA3	17q21.33	protein_coding	10.1623	10.4314	11.6518	11.2861	HCT116-p53-/-
Up	ENSG00000285443	1.17332	0.0045	ZYX	CHR_HG708_PATCH	protein_coding	6.40653	6.84555	8.02658	7.51895	HCT116-p53-/-
Up	ENSG00000077150	1.16583	5.26e-06	NFKB2	10q24.32	protein_coding	8.30871	8.52862	9.82653	9.29193	HCT116-p53-/-
Up	ENSG00000167601	1.16564	6.12e-09	AXL	19q13.2	protein_coding	8.82559	8.98602	10.1931	9.93538	HCT116-p53-/-
Up	ENSG00000102996	1.16016	0.0306	MMP15	16q21	protein_coding	5.78742	5.7441	7.00269	6.71872	HCT116-p53-/-
Up	ENSG00000136158	1.15839	1.23e-05	SPRY2	13q31.1	protein_coding	7.71468	7.5623	8.67477	8.87568	HCT116-p53-/-
Up	KLC1-AS1	1.15757	0.0129	NA	NANA	NA	6.03293	6.29995	7.4752	7.08749	HCT116-p53-/-
Up	ENSG00000179361	1.15511	0.0424	ARID3B	15q24.1	protein_coding	5.78742	5.63405	7.02907	6.5429	HCT116-p53-/-
Up	ENSG00000104856	1.15249	0.0281	RELB	19q13.32	protein_coding	5.90172	5.72275	7.00269	6.80521	HCT116-p53-/-
Up	ENSG00000261796	1.14978	0.0247	ISY1-RAB43	3q21.3	protein_coding	6.40653	5.7441	7.35522	7.03733	HCT116-p53-/-
Up	GENE:ENSG00000277128	1.14882	0.0278	NA	NANA	NA	6.0578	6.13197	6.77224	7.51895	HCT116-p53-/-
Up	ENSG00000183696	1.14574	2.59e-09	UPP1	7p12.3	protein_coding	8.81103	8.78956	10.0032	9.87239	HCT116-p53-/-
Up	ENSG00000108950	1.14182	0.0141	FAM20A	17q24.2	protein_coding	6.12993	6.21075	7.05498	7.45159	HCT116-p53-/-
Up	ENSG00000120875	1.13494	2.15e-13	DUSP4	8p12	protein_coding	10.0192	9.99375	11.1522	11.1243	HCT116-p53-/-
Up	ENSG00000146592	1.13446	0.0246	CREB5 ENSG00000146592	7p15.1	protein_coding	5.92893	6.08254	7.30213	6.86396	HCT116-p53-/-
Up	ENSG00000099250	1.13427	2.73e-15	NRP1	10p11.22	protein_coding	10.7141	10.7278	11.8344	11.8721	HCT116-p53-/-
Up	ENSG00000102554	1.13133	0.000853	KLF5	13q22.1	protein_coding	8.39418	7.87932	8.80642	9.62481	HCT116-p53-/-
Up	ENSG00000164056	1.13046	0.0463	SPRY1	4q28.1	protein_coding	5.75737	5.58757	6.62437	6.84074	HCT116-p53-/-
Up	ENSG00000151693	1.12592	6.07e-07	ASAP2	2p25.1	protein_coding	8.92016	9.46402	10.4194	10.2624	HCT116-p53-/-
Up	ENSG00000251201	1.11411	0.000133	TMED7-TICAM2	5q22.3	protein_coding	7.28	7.58614	8.45889	8.62023	HCT116-p53-/-
Up	ENSG00000135631	1.11391	0.000156	RAB11FIP5	2p13.2	protein_coding	7.21516	7.29936	8.38422	8.32221	HCT116-p53-/-
Up	ENSG00000185650	1.11041	4.26e-12	ZFP36L1	14q24.1	protein_coding	10.0161	10.0792	11.0767	11.2302	HCT116-p53-/-
Up	ENSG00000020577	1.10542	4.07e-06	SAMD4A	14q22.2	protein_coding	8.07288	7.89371	9.05131	9.09999	HCT116-p53-/-
Up	ENSG00000278788	1.10109	0.00373	SBNO2	CHR_HSCHR19_4_CTG2	protein_coding	6.82392	6.55072	7.83803	7.67802	HCT116-p53-/-
Up	ENSG00000248323	1.10078	0.0205	LUCAT1	5q14.3	lncRNA	6.1532	6.03137	7.2129	7.0776	HCT116-p53-/-
Up	ENSG00000165312	1.09965	0.0178	OTUD1	10p12.2	protein_coding	6.24268	6.14807	7.09298	7.38896	HCT116-p53-/-
Up	GENE:ENSG00000289316	1.0959	0.045	NA	NANA	NA	5.72668	6.03137	7.14215	6.70593	HCT116-p53-/-
Up	ENSG00000259040	1.09442	0.00656	BLOC1S5-TXNDC5	6p24.3	protein_coding	7.59236	7.70521	8.08433	9.16918	HCT116-p53-/-
Up	ENSG00000117407	1.09421	0.0454	ARTN	1p34.1	protein_coding	5.81685	5.78587	6.97582	6.69303	HCT116-p53-/-
Up	ENSG00000054277	1.09372	0.0277	OPN3	1q43	protein_coding	6.00762	6.04863	6.92053	7.21031	HCT116-p53-/-
Up	ENSG00000122574	1.09293	0.00186	WIPF3	7p14.3	protein_coding	6.89465	6.95944	8.1519	7.82721	HCT116-p53-/-
Up	ENSG00000171206	1.09238	2.47e-05	TRIM8	10q24.32	protein_coding	8.00417	8.19051	9.37041	8.97497	HCT116-p53-/-
Up	ENSG00000106078	1.09094	0.00313	COBL	7p12.1	protein_coding	6.79463	7.08187	8.21646	7.79133	HCT116-p53-/-
Up	ENSG00000167996	1.09055	2.59e-09	FTH1	11q12.3	protein_coding	12.8827	13.2731	14.3408	14.0027	HCT116-p53-/-
Up	ENSG00000133083	1.08864	0.00241	DCLK1	13q13.3	protein_coding	6.93548	6.88452	7.77707	8.13929	HCT116-p53-/-
Up	ENSG00000135842	1.08709	2e-08	NIBAN1	1q25.3	protein_coding	8.97668	9.22113	10.2489	10.1263	HCT116-p53-/-
Up	ENSG00000223839	1.08664	0.0115	FAM95B1	9p11.2	transcribed_unprocessed_pseudogene	6.26421	6.83564	7.5037	7.76691	HCT116-p53-/-
Up	ENSG00000164236	1.08563	2.84e-05	ANKRD33B	5p15.2	protein_coding	7.73024	7.98172	9.02861	8.84393	HCT116-p53-/-
Up	GENE:ENSG00000287299	1.08079	0.00637	NA	NANA	NA	6.62195	6.58662	7.49426	7.79133	HCT116-p53-/-
Up	GENE:ENSG00000256500	1.07116	0.0242	NA	NANA	NA	6.0578	6.29995	7.08043	7.34013	HCT116-p53-/-
Up	ENSG00000153714	1.0706	0.035	LURAP1L	9p23	protein_coding	6.26421	5.84635	6.98932	7.17362	HCT116-p53-/-
Up	ENSG00000007047	1.06977	0.0221	MARK4	19q13.32	protein_coding	6.24268	6.11568	7.29127	7.11678	HCT116-p53-/-
Up	ENSG00000183963	1.06887	2.19e-05	SMTN ENSG00000183963	22q12.2	protein_coding	8.26132	8.15907	9.45554	9.05783	HCT116-p53-/-
Up	ENSG00000104881	1.06547	0.0245	PPP1R13L	19q13.32	protein_coding	6.19863	6.68924	7.76142	7.20122	HCT116-p53-/-
Up	ENSG00000170325	1.06472	2.61e-05	PRDM10	11q24.3	protein_coding	7.90487	7.79489	8.82912	8.96695	HCT116-p53-/-
Up	ENSG00000033867	1.06408	6.81e-09	SLC4A7	3p24.1	protein_coding	10.8688	10.6244	11.6207	11.9819	HCT116-p53-/-
Up	ENSG00000130066	1.059	2.88e-12	SAT1	Xp22.11	protein_coding	11.3828	11.2172	12.2766	12.4375	HCT116-p53-/-
Up	ENSG00000091592	1.05791	0.0193	NLRP1	17p13.2	protein_coding	6.22082	6.27082	7.30213	7.22831	HCT116-p53-/-
Up	ENSG00000112379	1.05288	2.07e-10	ARFGEF3	6q23.3	protein_coding	9.69393	9.65363	10.6923	10.7521	HCT116-p53-/-
Up	GENE:ENSG00000288816	1.04879	0.00929	NA	NANA	NA	6.71869	6.45039	7.54998	7.65159	HCT116-p53-/-
Up	ENSG00000173548	1.04435	0.0129	SNX33	15q24.2	protein_coding	6.51826	6.52629	7.69707	7.35659	HCT116-p53-/-
Up	ENSG00000120738	1.04336	0.0334	EGR1	5q31.2	protein_coding	6.10629	6.04863	7.09298	7.0576	HCT116-p53-/-
Up	ENSG00000125826	1.03698	1.44e-07	RBCK1	20p13	protein_coding	8.81103	8.98153	9.96959	9.8937	HCT116-p53-/-
Up	ENSG00000128510	1.03492	0.00156	CPA4	7q32.2	protein_coding	7.43989	7.09023	8.38422	8.18148	HCT116-p53-/-
Up	ENSG00000011422	1.03478	1.12e-05	PLAUR	19q13.31	protein_coding	8.36956	8.22888	9.44578	9.19458	HCT116-p53-/-
Up	ENSG00000179094	1.02569	0.00197	PER1	17p13.1	protein_coding	7.08813	7.03067	8.05253	8.07112	HCT116-p53-/-
Up	ENSG00000196083	1.02549	0.0279	IL1RAP	3q28	protein_coding	6.26421	6.2411	7.10543	7.35659	HCT116-p53-/-
Up	ENSG00000115648	1.02286	0.0052	MLPH	2q37.3	protein_coding	6.74955	7.08187	8.01343	7.84481	HCT116-p53-/-
Up	ENSG00000282825	1.02192	0.0109	CTIF	CHR_HG2213_PATCH	protein_coding	6.51826	6.7002	7.68053	7.5335	HCT116-p53-/-
Up	ENSG00000105516	1.02179	0.029	DBP	19q13.33	protein_coding	6.60518	6.37028	7.75354	7.14548	HCT116-p53-/-
Up	ENSG00000117143	1.02151	5.01e-12	UAP1	1q23.3	protein_coding	11.0793	11.087	12.0193	12.1822	HCT116-p53-/-
Up	ENSG00000185022	1.0214	0.00757	MAFF	22q13.1	protein_coding	6.67113	6.84555	7.86756	7.6449	HCT116-p53-/-
Up	ENSG00000125398	1.01633	5.06e-06	SOX9	17q24.3	protein_coding	8.6568	8.4496	9.65927	9.46131	HCT116-p53-/-
Up	ENSG00000118263	1.01569	0.00204	KLF7	2q33.3	protein_coding	7.26939	7.15541	8.34801	8.05608	HCT116-p53-/-
Up	ENSG00000137193	1.00618	0.00013	PIM1	6p21.2	protein_coding	8.2012	7.85989	9.12041	8.93717	HCT116-p53-/-
Up	ENSG00000155760	1.00487	0.0269	FZD7	2q33.1	protein_coding	6.36728	6.34256	7.45589	7.18288	HCT116-p53-/-
Up	ENSG00000085063	1.00247	1.58e-11	CD59	11p13	protein_coding	10.7412	10.6801	11.6671	11.7539	HCT116-p53-/-
Up	GENE:ENSG00000269984	1.00039	0.0355	NA	NANA	NA	6.17609	6.22601	7.14215	7.18288	HCT116-p53-/-
Down	GENE:ENSG00000273275	-8.20773	1.88e-05	NA	NANA	NA	6.50023	5.01532	2	2	HCT116-p53-/-
Down	ENSG00000270722	-2.9321	4.37e-05	RNVU1-31	1q21.1	snRNA	6.70301	6.06569	3.30978	4.2383	HCT116-p53-/-
Down	ENSG00000163082	-2.79865	0.00147	SGPP2	2q36.1	protein_coding	5.98187	5.56376	3.61854	3.3933	HCT116-p53-/-
Down	ENSG00000274210	-2.59155	3.79e-06	RNVU1-27	1q21.2	snRNA	6.63854	7.17912	4.90838	4.16543	HCT116-p53-/-
Down	ENSG00000184378	-2.35581	0.00768	ACTRT3	3q26.2	protein_coding	6.08225	5.38504	3.75123	3.83042	HCT116-p53-/-
Down	ENSG00000137501	-2.26374	6.4e-46	SYTL2	11q14.1	protein_coding	11.0439	11.1067	8.88796	8.75671	HCT116-p53-/-
Down	ENSG00000185130	-2.21307	1.16e-21	H2BC13	6p22.1	protein_coding	9.21089	9.25499	7.10543	7.00637	HCT116-p53-/-
Down	ENSG00000140450	-2.17527	0.00857	ARRDC4	15q26.2	protein_coding	5.81685	5.86595	3.75123	4.16543	HCT116-p53-/-
Down	GENE:ENSG00000287190	-2.09993	0.00712	NA	NANA	NA	5.87398	6.08254	3.87273	4.37384	HCT116-p53-/-
Down	ENSG00000117114	-2.03424	0.00951	ADGRL2	1p31.1	protein_coding	5.72668	6.25604	3.9848	4.43712	HCT116-p53-/-
Down	GENE:ENSG00000287979	-1.99749	0.000389	NA	NANA	NA	7.03902	6.53855	5.21453	4.66566	HCT116-p53-/-
Down	ENSG00000273703	-1.98385	4.66e-20	H2BC14	6p22.1	protein_coding	9.5997	9.43313	7.60362	7.51162	HCT116-p53-/-
Down	ENSG00000263309	-1.96197	0.0379	KRT23	CHR_HSCHR17_4_CTG4	protein_coding	5.78742	5.48986	4.36213	3.51561	HCT116-p53-/-
Down	ENSG00000128965	-1.75665	0.000446	CHAC1	15q15.1	protein_coding	7.08813	6.82566	5.42782	5.19124	HCT116-p53-/-
Down	PIERCE1	-1.75502	0.0271	NA	NANA	NA	6.0578	5.78587	4.51927	4.2383	HCT116-p53-/-
Down	ENSG00000157502	-1.72692	2.21e-05	PWWP3B ENSG00000157502	Xq22.3	protein_coding	7.7684	7.35592	5.77818	6.03019	HCT116-p53-/-
Down	ENSG00000158406	-1.70934	3.2e-15	H4C8	6p22.2	protein_coding	9.89189	9.65785	7.91077	8.23142	HCT116-p53-/-
Down	ENSG00000197153	-1.64984	6.97e-23	H3C12	6p22.1	protein_coding	11.0974	11.2993	9.45067	9.65507	HCT116-p53-/-
Down	ENSG00000136867	-1.64625	0.0402	SLC31A2	9q32	protein_coding	5.95564	6.22601	3.9848	5.0364	HCT116-p53-/-
Down	GENE:ENSG00000262202	-1.64622	0.0366	NA	NANA	NA	6.57104	5.63405	4.90838	4.43712	HCT116-p53-/-
Down	GENE:ENSG00000287156	-1.64591	0.0456	NA	NANA	NA	6.00762	5.67909	4.36213	4.43712	HCT116-p53-/-
Down	ENSG00000275714	-1.63294	3.62e-14	H3C1	6p22.2	protein_coding	9.49888	9.73051	7.91077	8.086	HCT116-p53-/-
Down	GENE:ENSG00000253671	-1.62838	0.00314	NA	NANA	NA	6.62195	6.81561	5.25978	5.15406	HCT116-p53-/-
Down	ENSG00000184588	-1.60205	1.73e-08	PDE4B	1p31.3	protein_coding	8.52924	8.37971	6.84829	6.9204	HCT116-p53-/-
Down	ENSG00000242265	-1.60181	0.00548	PEG10	7q21.3	protein_coding	6.85263	6.51391	5.38761	4.99494	HCT116-p53-/-
Down	ENSG00000276027	-1.58433	0.0397	RNU12	22q13.2	snRNA	6.24268	5.80631	4.78997	4.43712	HCT116-p53-/-
Down	ENSG00000277224	-1.54249	9.06e-16	H2BC7	6p22.2	protein_coding	9.94618	10.1388	8.5345	8.49572	HCT116-p53-/-
Down	GENE:ENSG00000290183	-1.52268	0.000445	NA	NANA	NA	7.20406	7.89371	6.20575	6.05057	HCT116-p53-/-
Down	GENE:ENSG00000266401	-1.50539	0.0344	NA	NANA	NA	6.12993	6.2411	5.01781	4.61183	HCT116-p53-/-
Down	ENSG00000115318	-1.50063	0.0324	LOXL3	2p13.1	protein_coding	6.30632	6.08254	4.85039	4.81606	HCT116-p53-/-
Down	ENSG00000006042	-1.49711	0.0194	TMEM98	17q11.2	protein_coding	6.44474	6.32849	5.06956	4.95226	HCT116-p53-/-
Down	ENSG00000258429	-1.4571	0.000411	PDF	16q22.1	protein_coding	7.43989	7.85499	6.49786	5.98855	HCT116-p53-/-
Down	ENSG00000158164	-1.45281	0.0122	TMSB15A	Xq22.1	protein_coding	6.68716	6.7326	5.01781	5.6035	HCT116-p53-/-
Down	ENSG00000197557	-1.44094	0.0322	TTC30A	2q31.2	protein_coding	6.58821	6.2411	4.7269	5.36401	HCT116-p53-/-
Down	ENSG00000270757	-1.43418	0.0274	HSPE1-MOB4	2q33.1	protein_coding	6.67113	6.57475	5.71458	4.71756	HCT116-p53-/-
Down	ENSG00000196154	-1.39461	0.00452	S100A4	1q21.3	protein_coding	7.01382	7.05649	5.8686	5.54725	HCT116-p53-/-
Down	ENSG00000119917	-1.38031	0.000131	IFIT3	10q23.31	protein_coding	7.73795	7.74811	6.42026	6.39138	HCT116-p53-/-
Down	GENE:ENSG00000261762	-1.36028	0.0021	NA	NANA	NA	7.29053	7.34897	5.80895	6.18567	HCT116-p53-/-
Down	ENSG00000174099	-1.34603	6.81e-07	MSRB3	12q14.3	protein_coding	8.56437	8.63243	7.33422	7.21934	HCT116-p53-/-
Down	ENSG00000214654	-1.33997	2.71e-05	B3GALT9	9q33.2	protein_coding	8.15008	8.04759	6.78778	6.79316	HCT116-p53-/-
Down	ENSG00000196747	-1.32012	7.27e-13	H2AC13	6p22.1	protein_coding	11.5689	11.9965	10.384	10.5718	HCT116-p53-/-
Down	ENSG00000164125	-1.31967	2.84e-05	GASK1B	4q32.1	protein_coding	8.46561	8.25885	6.8334	7.26365	HCT116-p53-/-
Down	ENSG00000166803	-1.31451	5.68e-08	PCLAF	15q22.31	protein_coding	9.24378	9.14694	7.70527	8.05608	HCT116-p53-/-
Down	ENSG00000260804	-1.31242	2.66e-05	LINC01963	2q35	lncRNA	8.27198	8.40003	7.24701	6.84074	HCT116-p53-/-
Down	ENSG00000033011	-1.30382	1.3e-06	ALG1	16p13.3	protein_coding	8.64043	8.63529	7.44613	7.26365	HCT116-p53-/-
Down	GENE:ENSG00000284906	-1.30346	0.007	NA	NANA	NA	7.84183	7.95907	5.83908	7.12641	HCT116-p53-/-
Down	ENSG00000100867	-1.30229	0.00568	DHRS2	14q11.2	protein_coding	7.2371	7.22539	6.2287	5.70982	HCT116-p53-/-
Down	ENSG00000151575	-1.28987	0.006	TEX9	15q21.3	protein_coding	7.42085	7.01319	5.92588	6.05057	HCT116-p53-/-
Down	ENSG00000278463	-1.28178	1.44e-12	H2AC4	6p22.2	protein_coding	10.3837	10.3872	8.9922	9.21504	HCT116-p53-/-
Down	ENSG00000167552	-1.2816	2.25e-06	TUBA1A	12q13.12	protein_coding	9.33052	8.83005	7.76142	7.89639	HCT116-p53-/-
Down	ENSG00000145087	-1.26554	0.0196	STXBP5L	3q13.33	protein_coding	6.90839	6.92247	5.38761	5.96728	HCT116-p53-/-
Down	ENSG00000173480	-1.25755	0.00349	ZNF417	19q13.43	protein_coding	7.36216	7.88413	6.64157	6.20398	HCT116-p53-/-
Down	ENSG00000276368	-1.24865	8.36e-14	H2AC14	6p22.1	protein_coding	11.1561	11.3765	9.94209	10.1033	HCT116-p53-/-
Down	H2BC26	-1.24069	2.88e-12	NA	NANA	NA	11.0291	11.3432	9.8746	10.0359	HCT116-p53-/-
Down	ZFTA	-1.2247	0.00337	NA	NANA	NA	7.3918	7.53194	6.15874	6.39138	HCT116-p53-/-
Down	GENE:ENSG00000285000	-1.22107	0.000457	NA	NANA	NA	8.31903	7.85499	6.90636	6.90929	HCT116-p53-/-
Down	ENSG00000090612	-1.21841	2.69e-05	ZNF268	12q24.33	protein_coding	8.38929	8.72392	7.33422	7.40487	HCT116-p53-/-
Down	ENSG00000223768	-1.21819	0.0001	LINC00205	21q22.3	lncRNA	8.21232	8.22888	7.15419	6.89809	HCT116-p53-/-
Down	GENE:ENSG00000285646	-1.2143	0.0169	NA	NANA	NA	7.24794	6.85539	5.77818	6.00952	HCT116-p53-/-
Down	ENSG00000049130	-1.20747	6.33e-12	KITLG	12q21.32	protein_coding	13.7372	13.5324	12.1949	12.6339	HCT116-p53-/-
Down	ENSG00000200795	-1.2036	7.62e-05	RNU4-1	12q24.23	snRNA	8.47488	8.43327	7.4752	7.0475	HCT116-p53-/-
Down	ENSG00000197748	-1.20009	0.0397	CFAP43	10q25.1	protein_coding	6.65493	6.72188	5.34625	5.73522	HCT116-p53-/-
Down	ENSG00000132773	-1.19112	0.000175	TOE1	1p34.1	protein_coding	8.2012	8.07733	6.96219	6.98535	HCT116-p53-/-
Down	ENSG00000275221	-1.18864	2.59e-09	H2AC15	6p22.1	protein_coding	9.69987	9.70216	8.54368	8.49943	HCT116-p53-/-
Down	ENSG00000166801	-1.18792	3.28e-08	FAM111A	11q12.1	protein_coding	9.37325	9.47204	8.24487	8.24916	HCT116-p53-/-
Down	ENSG00000274997	-1.18569	1.59e-13	H2AC12	6p22.1	protein_coding	11.3128	11.5234	10.2033	10.2744	HCT116-p53-/-
Down	GENE:ENSG00000270022	-1.1792	0.0111	NA	NANA	NA	7.25871	7.1068	6.03404	6.07066	HCT116-p53-/-
Down	ENSG00000131153	-1.17818	1.03e-08	GINS2	16q24.1	protein_coding	9.93112	10.075	8.66639	8.98029	HCT116-p53-/-
Down	ENSG00000089280	-1.17467	5.12e-12	FUS	16p11.2	protein_coding	10.8404	11.0818	9.80379	9.78844	HCT116-p53-/-
Down	ENSG00000168806	-1.16977	0.00322	LCMT2	15q15.3	protein_coding	7.72248	7.76909	6.31699	6.84074	HCT116-p53-/-
Down	ENSG00000148926	-1.16915	0.0179	ADM	11p15.4	protein_coding	7.05145	7.16336	5.77818	6.16713	HCT116-p53-/-
Down	ENSG00000063438	-1.15211	0.000556	AHRR	5p15.33	protein_coding	7.97835	8.1511	6.84829	7.02708	HCT116-p53-/-
Down	ENSG00000163389	-1.14474	1.16e-06	POGLUT1	3q13.33	protein_coding	9.14859	9.07505	7.91784	8.03578	HCT116-p53-/-
Down	ENSG00000228716	-1.14299	5.69e-12	DHFR	5q14.1	protein_coding	11.3617	11.1297	10.0603	10.156	HCT116-p53-/-
Down	ENSG00000185630	-1.14237	0.0017	PBX1	1q23.3	protein_coding	7.75326	7.83025	6.64157	6.71872	HCT116-p53-/-
Down	ENSG00000248008	-1.13667	0.00681	NRAV	12q24.31	lncRNA	7.48643	7.53806	6.20575	6.58542	HCT116-p53-/-
Down	ENSG00000135315	-1.12626	0.000851	CEP162	6q14.3	protein_coding	7.97182	8.03031	6.8334	6.96403	HCT116-p53-/-
Down	ENSG00000198464	-1.12519	9.52e-07	ZNF480	19q13.41	protein_coding	9.33307	9.20583	8.07169	8.23142	HCT116-p53-/-
Down	ENSG00000275619	-1.12416	0.000243	GON7	CHR_HSCHR14_7_CTG1	protein_coding	8.29831	8.21747	7.10543	7.20122	HCT116-p53-/-
Down	ENSG00000181873	-1.12105	0.034	IBA57	1q42.13	protein_coding	6.96207	7.30656	6.37983	5.70982	HCT116-p53-/-
Down	ENSG00000196866	-1.11346	1.32e-12	H2AC7	6p22.2	protein_coding	11.5361	11.3812	10.2999	10.3958	HCT116-p53-/-
Down	GENE:ENSG00000285991	-1.11169	0.0353	NA	NANA	NA	7.2371	6.95944	5.6817	6.3092	HCT116-p53-/-
Down	GBA1	-1.10975	0.0123	NA	NANA	NA	7.3319	7.28487	6.29542	6.18567	HCT116-p53-/-
Down	ENSG00000283060	-1.10543	0.00992	ID3	CHR_HSCHR1_4_CTG3	protein_coding	7.72248	7.31371	6.37983	6.52844	HCT116-p53-/-
Down	ENSG00000182253	-1.0974	0.00518	SYNM	15q26.3	protein_coding	7.54916	7.78976	6.53515	6.68001	HCT116-p53-/-
Down	ENSG00000128335	-1.09666	0.0364	APOL2 ENSG00000128335	22q12.3	protein_coding	7.07601	6.81561	5.95369	5.85591	HCT116-p53-/-
Down	ENSG00000110442	-1.096	0.00865	COMMD9	11p13	protein_coding	7.72248	7.48833	6.31699	6.7314	HCT116-p53-/-
Down	ENSG00000277918	-1.09424	0.0246	RNVU1-28	1q21.1	snRNA	8.11496	7.53194	7.1897	6.23991	HCT116-p53-/-
Down	H2AC25	-1.08362	6.69e-07	NA	NANA	NA	9.40267	9.56943	8.36881	8.45808	HCT116-p53-/-
Down	LIPT2-AS1	-1.08184	0.0382	NA	NANA	NA	6.85263	7.18694	6.15874	5.83256	HCT116-p53-/-
Down	ENSG00000179029	-1.07698	0.00514	TMEM107	17p13.1	protein_coding	8.01056	7.67218	6.94844	6.64022	HCT116-p53-/-
Down	ENSG00000278828	-1.07243	3.26e-10	H3C10	6p22.1	protein_coding	11.7515	12.0081	10.6902	10.929	HCT116-p53-/-
Down	ENSG00000083099	-1.07124	1.86e-08	LYRM2	6q15	protein_coding	10.0081	9.92765	8.88435	8.92066	HCT116-p53-/-
Down	ENSG00000196569	-1.07059	0.00877	LAMA2	6q22.33	protein_coding	7.59236	7.48199	6.42026	6.57138	HCT116-p53-/-
Down	ENSG00000206530	-1.06538	0.0252	CFAP44	3q13.2	protein_coding	7.468	7.1068	6.08522	6.42298	HCT116-p53-/-
Down	ENSG00000270882	-1.05737	2.88e-12	H4C14	1q21.2	protein_coding	11.8312	12.0103	10.8569	10.8793	HCT116-p53-/-
Down	ENSG00000147121	-1.05626	0.0054	KRBOX4 ENSG00000147121	Xp11.3	protein_coding	7.86315	7.72145	6.60696	6.89809	HCT116-p53-/-
Down	ENSG00000164796	-1.05073	6.92e-10	CSMD3 ENSG00000164796	8q23.3	protein_coding	10.6775	10.8274	9.67188	9.74221	HCT116-p53-/-
Down	ENSG00000172086	-1.04967	0.036	KRCC1	2p11.2	protein_coding	7.44932	7.07346	5.95369	6.49909	HCT116-p53-/-
Down	ENSG00000081189	-1.04609	0.000135	MEF2C	5q14.3	protein_coding	9.16299	8.74525	7.88211	7.97844	HCT116-p53-/-
Down	ENSG00000129422	-1.0429	1.76e-12	MTUS1	8p22	protein_coding	12.0234	12.1768	11.083	11.0389	HCT116-p53-/-
Down	ENSG00000129195	-1.04198	6.63e-05	PIMREG	17p13.2	protein_coding	8.92016	8.73196	7.80023	7.79737	HCT116-p53-/-
Down	ENSG00000166166	-1.04007	0.0382	TRMT61A	14q32.33	protein_coding	6.98818	7.08187	6.03404	6.05057	HCT116-p53-/-
Down	ENSG00000223666	-1.0391	0.0226	FKBPL	CHR_HSCHR6_MHC_MCF_CTG1	protein_coding	7.20406	7.34199	6.29542	6.25755	HCT116-p53-/-
Down	ENSG00000235109	-1.038	0.0264	ZSCAN31	6p22.1	protein_coding	7.3319	7.13939	6.15874	6.3092	HCT116-p53-/-
Down	ENSG00000167740	-1.03405	0.0355	CYB5D2 ENSG00000167740	17p13.2	protein_coding	7.14726	7.13131	6.31699	5.96728	HCT116-p53-/-
Down	ENSG00000140365	-1.02894	5.2e-05	COMMD4	15q24.2	protein_coding	9.00573	8.82755	7.91784	7.88508	HCT116-p53-/-
Down	ENSG00000103018	-1.02848	1.8e-11	CYB5B	16q22.1	protein_coding	13.1863	13.0419	11.9606	12.2042	HCT116-p53-/-
Down	ENSG00000197409	-1.02676	2.24e-09	H3C4	6p22.2	protein_coding	10.5419	10.5475	9.47726	9.5641	HCT116-p53-/-
Down	ENSG00000108590	-1.01917	0.00301	MED31	17p13.1	protein_coding	8.06677	7.95907	6.94844	7.0776	HCT116-p53-/-
Down	ENSG00000125378	-1.01412	1.66e-06	BMP4	14q22.2	protein_coding	9.72143	10.0213	8.87347	8.87283	HCT116-p53-/-
Down	ENSG00000278637	-1.00709	5.21e-10	H4C1	6p22.2	protein_coding	10.8897	10.9639	9.90696	9.93949	HCT116-p53-/-
Up	GENE:ENSG00000240240	2.14462	0.00147	NA	NANA	NA	4.49781	4.88924	6.92593	6.37926	HCT116-p21-/-
Up	ENSG00000120738	1.65842	9.01e-11	EGR1	5q31.2	protein_coding	7.25498	7.512	8.89626	9.14529	HCT116-p21-/-
Up	ENSG00000120217	1.5543	0.002	CD274	9p24.1	protein_coding	5.57738	6.0698	7.28764	7.38545	HCT116-p21-/-
Up	ENSG00000130066	1.47436	2.27e-13	SAT1	Xp22.11	protein_coding	8.90946	9.35323	10.5037	10.7242	HCT116-p21-/-
Up	GENE:ENSG00000266086	1.33918	7.72e-06	NA	NANA	NA	7.561	7.20692	8.82791	8.58208	HCT116-p21-/-
Up	ENSG00000283124	1.28043	0.00346	LINC01355	CHR_HSCHR1_4_CTG3	lncRNA	6.35144	6.86557	8.05223	7.69226	HCT116-p21-/-
Up	GENE:ENSG00000286037	1.21099	0.0112	NA	NANA	NA	6.29227	6.32175	7.41736	7.53237	HCT116-p21-/-
Up	ENSG00000033867	1.19047	1.85e-14	SLC4A7	3p24.1	protein_coding	10.4189	10.6787	11.7471	11.7405	HCT116-p21-/-
Up	ENSG00000008513	1.18015	0.00425	ST3GAL1	8q24.22	protein_coding	6.67855	6.69759	7.69829	7.9616	HCT116-p21-/-
Up	ENSG00000123612	1.11416	0.00943	ACVR1C	2q24.1	protein_coding	6.56648	6.98508	7.90832	7.85394	HCT116-p21-/-
Up	ENSG00000283979	1.10853	0.0205	RFLNB	CHR_HG2285_HG106_HG2252_PATCH	protein_coding	6.56648	6.73527	7.49499	7.93404	HCT116-p21-/-
Up	ENSG00000011422	1.0849	0.00136	PLAUR	19q13.31	protein_coding	7.59404	7.74534	8.4789	8.96367	HCT116-p21-/-
Up	ENSG00000138166	1.06489	9.86e-06	DUSP5 ENSG00000138166	10q25.2	protein_coding	9.82037	10.4627	11.1214	11.3506	HCT116-p21-/-
Up	ENSG00000076641	1.04059	0.00695	PAG1	8q21.13	protein_coding	7.12536	7.01603	8.19346	7.97789	HCT116-p21-/-
Up	ENSG00000150907	1.03331	0.00154	FOXO1	13q14.11	protein_coding	7.45707	7.84637	8.62418	8.74638	HCT116-p21-/-
Up	ENSG00000180263	1.03113	0.00209	FGD6	12q22	protein_coding	7.65794	8.29211	8.96152	9.10136	HCT116-p21-/-
Up	ENSG00000118503	1.00255	0.0205	TNFAIP3	6q23.3	protein_coding	6.97041	6.93198	7.77636	8.06686	HCT116-p21-/-
Down	GENE:ENSG00000270066	-10.253	0.000115	NA	NANA	NA	8.41767	6.81954	2	2	HCT116-p21-/-
Down	GENE:ENSG00000280614	-4.17853	4.39e-06	NA	NANA	NA	10.7601	9.35121	5.9483	6.27766	HCT116-p21-/-
Down	GENE:ENSG00000280800	-4.1043	2.49e-06	NA	NANA	NA	10.7445	9.3673	6.08846	6.27766	HCT116-p21-/-
Down	GENE:ENSG00000281181	-4.09159	9.86e-06	NA	NANA	NA	10.7969	9.38321	6.02008	6.42749	HCT116-p21-/-
Down	ENSG00000211459	-2.96314	0.00221	MT-RNR1	MT	Mt_rRNA	10.2016	8.96114	7.04542	6.48939	HCT116-p21-/-
Down	ENSG00000206585	-2.23659	0.00071	RNVU1-7	1q21.2	snRNA	10.2109	10.1939	8.38687	7.42559	HCT116-p21-/-
Down	ENSG00000196275	-1.79525	0.00265	GTF2IRD2	7q11.23	protein_coding	6.82491	6.81954	5.311	4.97075	HCT116-p21-/-
Down	ENSG00000277224	-1.55977	0.00395	H2BC7	6p22.2	protein_coding	6.97041	7.41472	5.5235	5.89866	HCT116-p21-/-
Down	GENE:ENSG00000289609	-1.53823	0.0205	NA	NANA	NA	6.56648	7.60313	5.61905	5.8044	HCT116-p21-/-
Down	MATR3_2	-1.50657	0.000843	NA	NANA	NA	7.61833	8.02939	6.6674	6.02943	HCT116-p21-/-
Down	ENSG00000166801	-1.41661	0.00258	FAM111A	11q12.1	protein_coding	7.561	7.37549	6.27606	5.9213	HCT116-p21-/-
Down	APPAT	-1.09689	0.0411	NA	NANA	NA	7.3739	7.68243	6.68222	6.24215	HCT116-p21-/-
Down	H2AC25	-1.06137	0.00549	NA	NANA	NA	8.1273	8.68446	7.38147	7.40164	HCT116-p21-/-
Down	ENSG00000183778	-1.03464	0.0272	B3GALT5	21q22.2	protein_coding	7.68119	8.13183	7.05684	6.76439	HCT116-p21-/-
Down	ENSG00000031003	-1.02404	8.38e-07	FAM13B	5q31.2	protein_coding	10.3576	10.7341	9.55778	9.51996	HCT116-p21-/-
